# Supplementary material for: Host and geography shape microbial communities in Kenyan mosquitoes: insights from metatranscriptomics
Source: mSystems. 2026 Jan 20;11(2):e01427-25. doi: 10.1128/msystems.01427-25 (PMC12911392; doi:10.1128/msystems.01427-25)
Supplement: Table S1 — Detailed metadata and pooling strategy for metatranscriptomic samples. [file msystems.01427-25-s0003.xlsx]

## Sheet: Sheet1
Table S1. Detailed metadata and pooling strategy for metatranscriptomic samples
Sample Tag	Species	sex	Location	SamplingYear	NewSampleName	Numbers
KAM-1-19	Aedes spp	Male	Kisumu	2019	Kisumu_Aedes_Male_2019	210
LAF-1-19	Aedes spp	Female	Luanda	2019	Luanda_Aedes_Female_2019	100
MAF-1-19	Aedes spp	Female	Msambweni	2019	Msambweni_Aedes_Female_2019	112
LCM-1-19	Culex spp	Male	Luanda	2019	Luanda_Culex_Male_2019	389
KIM-1-19	Culex spp	Male	Kisumu	2019	Kisumu_Culex_Male_2019	135
KAF-1-20	Aedes spp	Female	Kisumu	2020	Kisumu_Aedes_Female_2020	88
KAM-1-21	Aedes spp	Male	Kisumu	2021	Kisumu_Aedes_Male_2021	115
UAF-1-21	Aedes spp	Female	Ukunda	2021	Ukunda_Aedes_Female_2021	90
LAF-1-21	Aedes spp	Female	Luanda	2021	Luanda_Aedes_Female_2021	130
KCF-1-21	Culex spp	Female	Kisumu	2021	Kisumu_Culex_Female_2021	270
MCF-1-21	Culex spp	Female	Msambweni	2021	Msambweni_Culex_Female_2021	318
H123	Culex spp	Female	Juja	2023	H123--Juja_Culex_Female_2023	158
KMH123	Culex spp	Female	Juja	2023	KMH123--Juja_Culex_Female_2023	216
KMH56	Culex spp	Female	Juja	2023	KMH56--Juja_Culex_Female_2023	314
1-5-NMK	Culex spp	Mixed	Museum	2023	Museum_Culex_Mixed_2023	600
5-M	Culex spp	Mixed	Masinga	2023	Masinga_Culex_Mixed_2023	155
2-K	Culex spp	Mixed	Kikuyu	2023	Kikuyu_Culex_Mixed_2023	172
1-L	Larvae	Larvae	Masinga	2023	Masinga_Larvae_Larvae_2023	~
4 1	Culex spp	Female	Museum	2023	Museum_Culex_Female_2023	118
6 1	Culex spp	Female	Museum	2023	6-1--Museum_Culex_Female_2023	250
Low-pooled	Mixed	Mixed	Multi-location	multi-year	Multi-location_Multi-species_Mixed_multi-year	~
