# Supplementary material for: Host and geography shape microbial communities in Kenyan mosquitoes: insights from metatranscriptomics
Source: mSystems. 2026 Jan 20;11(2):e01427-25. doi: 10.1128/msystems.01427-25 (PMC12911392; doi:10.1128/msystems.01427-25)
Supplement: Table S2 — Comprehensive abundance table of all microbial taxa identified in Kenyan mosquitoes. [file msystems.01427-25-s0004.xlsx]

## Sheet: Alphachrysovirus
Table S2. Comprehensive abundance table of all microbial taxa identified in Kenyan mosquitoes
Alphachrysovirus
AccID	Strain	Segment	host	geo_loc_name	collection_date	Source
NC_055224	mosWSB68555	Seg1	Culex quinquefasciatus	Australia: South Guildford	2015-08-19	NCBI
NC_055226	mosWSB68555	Seg2	Culex quinquefasciatus	Australia: South Guildford	2015-08-19	NCBI
NC_055225	mosWSB68555	Seg3	Culex quinquefasciatus	Australia: South Guildford	2015-08-19	NCBI
NC_055227	mosWSB68555	Seg4	Culex quinquefasciatus	Australia: South Guildford	2015-08-19	NCBI
LC553680	J-YC	Seg1	Aspergillus fumigatus IFM63147	Japan		NCBI
LC553681	J-YC	Seg2	Aspergillus fumigatus IFM63147	Japan		NCBI
LC553682	J-YC	Seg3	Aspergillus fumigatus IFM63147	Japan		NCBI
LC553683	J-YC	Seg4	Aspergillus fumigatus IFM63147	Japan		NCBI
OX464993	Dothistroma septosporum virus 1	Seg1	Dothistroma septosporum	United Kingdom		NCBI
OX464995	Dothistroma septosporum virus 1	Seg2	Dothistroma septosporum	United Kingdom		NCBI
OX464994	Dothistroma septosporum virus 1	Seg3	Dothistroma septosporum	United Kingdom		NCBI
OX464996	Dothistroma septosporum virus 1	Seg4	Dothistroma septosporum	United Kingdom		NCBI
MW434090	CMS002_022a_SAND	Seg1	Culex quinquefasciatus	USA: San Diego County, California	2017-12-27	NCBI
MW434083	CMS002_022a_SAND	Seg2	Culex quinquefasciatus	USA: San Diego County, California	2017-12-27	NCBI
MW434087	CMS002_022a_SAND	Seg3	Culex quinquefasciatus	USA: San Diego County, California	2017-12-27	NCBI
MW434086	CMS002_022a_SAND	Seg4	Culex quinquefasciatus	USA: San Diego County, California	2017-12-27	NCBI
MF176368	mosWSgb49785	Seg1	Culex globocoxitus	Australia: South Guildford	2015-08-19	NCBI
MF176371	mosWSgb49785	Seg2	Culex globocoxitus	Australia: South Guildford	2015-08-19	NCBI
MF176370	mosWSgb49785	Seg3	Culex globocoxitus	Australia: South Guildford	2015-08-19	NCBI
MF176369	mosWSgb49785	Seg4	Culex globocoxitus	Australia: South Guildford	2015-08-19	NCBI
NC_038872	A-56	Seg1	Aspergillus fumigatus	United Kingdom:London	2006-01-19	NCBI
NC_038873	A-56	Seg2	Aspergillus fumigatus	United Kingdom:London	2006-01-19	NCBI
NC_038871	A-56	Seg3	Aspergillus fumigatus	United Kingdom:London	2006-01-19	NCBI
NC_038874	A-56	Seg4	Aspergillus fumigatus	United Kingdom:London	2006-01-19	NCBI
OP019841	FIN/U-2018/97	Seg1	Ochlerotatus caspius	Finland: Uusimaa, Hanko	2017-08-23	NCBI
OP019842	FIN/U-2018/97	Seg2	Ochlerotatus caspius	Finland: Uusimaa, Hanko	2017-08-23	NCBI
OP019844	FIN/U-2018/97	Seg3	Ochlerotatus caspius	Finland: Uusimaa, Hanko	2017-08-23	NCBI
OP019843	FIN/U-2018/97	Seg4	Ochlerotatus caspius	Finland: Uusimaa, Hanko	2017-08-23	NCBI
PP066152	mosONgb	Seg1	Culex globocoxitus	Australia: Perth	2018	NCBI
PP066155	mosONgb	Seg2	Culex globocoxitus	Australia: Perth	2018	NCBI
PP066154	mosONgb	Seg3	Culex globocoxitus	Australia: Perth	2018	NCBI
PP066153	mosONgb	Seg4	Culex globocoxitus	Australia: Perth	2018	NCBI
OP019837	FIN/L-2018/03	Seg1	Ochlerotatus aff. punctor/punctodes	Finland: Lappi, Enontekio	2015-07-26	NCBI
OP019838	FIN/L-2018/03	Seg2	Ochlerotatus aff. punctor/punctodes	Finland: Lappi, Enontekio	2015-07-26	NCBI
OP019840	FIN/L-2018/03	Seg3	Ochlerotatus aff. punctor/punctodes	Finland: Lappi, Enontekio	2015-07-26	NCBI
OP019839	FIN/L-2018/03	Seg4	Ochlerotatus aff. punctor/punctodes	Finland: Lappi, Enontekio	2015-07-26	NCBI
MW434089	CMS002_023a_SAND	Seg1	Culex quinquefasciatus	USA: San Diego County, California	2017-12-27	NCBI
MW434084	CMS002_023a_SAND	Seg2	Culex quinquefasciatus	USA: San Diego County, California	2017-12-27	NCBI
MW434088	CMS002_023a_SAND	Seg3	Culex quinquefasciatus	USA: San Diego County, California	2017-12-27	NCBI
MW434085	CMS002_023a_SAND	Seg4	Culex quinquefasciatus	USA: San Diego County, California	2017-12-27	NCBI
MK214380	PiCV1	Seg1	Penicillium italicum	China	2016-04-01	NCBI
MK214381	PiCV1	Seg2	Penicillium italicum	China	2016-04-01	NCBI
MK214382	PiCV1	Seg3	Penicillium italicum	China	2016-04-01	NCBI
MK214383	PiCV1	Seg4	Penicillium italicum	China	2016-04-01	NCBI
MK279429	PrCv1ATCC 10490	Seg1	Penicillium raistrickii strain ATCC 10490	USA	2017	NCBI
MK279430	PrCv1ATCC 10490	Seg2	Penicillium raistrickii strain ATCC 10490	USA	2017	NCBI
MK279431	PrCv1ATCC 10490	Seg3	Penicillium raistrickii strain ATCC 10490	USA	2017	NCBI
MK279432	PrCv1ATCC 10490	Seg4	Penicillium raistrickii strain ATCC 10490	USA	2017	NCBI
MG887760	MUT2146	Seg1	Penicillium roseopurpureum	Italy	2017-01-01	NCBI
MG887761	MUT2146	Seg2	Penicillium roseopurpureum	Italy	2017-01-01	NCBI
MG887762	MUT2146	Seg3	Penicillium roseopurpureum	Italy	2017-01-01	NCBI
MH271211	MUT2146	Seg4	Penicillium roseopurpureum	Italy	2017-01-01	NCBI
MF176261	mos172gb42656	Seg1	Culex globocoxitus	Australia: Point Douro	2015-09-07	NCBI
MF176264	mos172gb42656	Seg2	Culex globocoxitus	Australia: Point Douro	2015-09-07	NCBI
MF176263	mos172gb42656	Seg3	Culex globocoxitus	Australia: Point Douro	2015-09-07	NCBI
MF176262	mos172gb42656	Seg4	Culex globocoxitus	Australia: Point Douro	2015-09-07	NCBI
OK413943	Mygg_341	Seg1	Culex	Kenya	2019	NCBI
OK413946	Mygg_341	Seg2	Culex	Kenya	2019	NCBI
OK413945	Mygg_341	Seg3	Culex	Kenya	2019	NCBI
OK413944	Mygg_341	Seg4	Culex	Kenya	2019	NCBI
OQ830494	HJ3-26	Seg1	Aspergillus terreus	China	2016	NCBI
OQ830495	HJ3-26	Seg2	Aspergillus terreus	China	2016	NCBI
OQ830497	HJ3-26	Seg3	Aspergillus terreus	China	2016	NCBI
OQ830496	HJ3-26	Seg4	Aspergillus terreus	China	2016	NCBI
MF176280	mos172X13576	Seg1	Culex australicus	Australia: Point Douro	2015-09-07	NCBI
MF176283	mos172X13576	Seg2	Culex australicus	Australia: Point Douro	2015-09-07	NCBI
MF176282	mos172X13576	Seg3	Culex australicus	Australia: Point Douro	2015-09-07	NCBI
MF176281	mos172X13576	Seg4	Culex australicus	Australia: Point Douro	2015-09-07	NCBI
NC_055655	ZSH	Seg1	Penicillium citreosulfuratum	Czech Republic	2014	NCBI
NC_055656	ZSH	Seg2	Penicillium citreosulfuratum	Czech Republic	2014	NCBI
NC_055654	ZSH	Seg3	Penicillium citreosulfuratum	Czech Republic	2014	NCBI
NC_055657	ZSH	Seg4	Penicillium citreosulfuratum	Czech Republic	2014	NCBI
MF176388	mosWSX51080	Seg1	Culex australicus	Australia: South Guildford	2015-08-19	NCBI
MF176391	mosWSX51080	Seg2	Culex australicus	Australia: South Guildford	2015-08-19	NCBI
MF176390	mosWSX51080	Seg3	Culex australicus	Australia: South Guildford	2015-08-19	NCBI
MF176389	mosWSX51080	Seg4	Culex australicus	Australia: South Guildford	2015-08-19	NCBI
OP019845	FIN/L-2018/88	Seg1	Ochlerotatus communis	Finland: Lappi, Utsjoki	2015-07-24	NCBI
OP019846	FIN/L-2018/88	Seg2	Ochlerotatus communis	Finland: Lappi, Utsjoki	2015-07-24	NCBI
OP019848	FIN/L-2018/88	Seg3	Ochlerotatus communis	Finland: Lappi, Utsjoki	2015-07-24	NCBI
OP019847	FIN/L-2018/88	Seg4	Ochlerotatus communis	Finland: Lappi, Utsjoki	2015-07-24	NCBI
MF176309	mos191gb77171	Seg1	Culex globocoxitus	Australia: Siesta Park	2015-09-15	NCBI
MF176312	mos191gb77171	Seg2	Culex globocoxitus	Australia: Siesta Park	2015-09-15	NCBI
MF176311	mos191gb77171	Seg3	Culex globocoxitus	Australia: Siesta Park	2015-09-15	NCBI
MF176310	mos191gb77171	Seg4	Culex globocoxitus	Australia: Siesta Park	2015-09-15	NCBI
NC_043662	TN263	Seg1	Macrophomina phaseolina	USA	2013-06-01	NCBI
NC_043664	TN263	Seg2	Macrophomina phaseolina	USA	2013-06-01	NCBI
NC_043663	TN263	Seg3	Macrophomina phaseolina	USA	2013-06-01	NCBI
NC_043665	TN263	Seg4	Macrophomina phaseolina	USA	2013-06-01	NCBI
NC_033277	IjCV-1	Seg1	Isaria javanica	Czech Republic	2015-09-24	NCBI
NC_033317	IjCV-1	Seg2	Isaria javanica	Czech Republic	2015-09-24	NCBI
NC_033318	IjCV-1	Seg3	Isaria javanica	Czech Republic	2015-09-24	NCBI
NC_033278	IjCV-1	Seg4	Isaria javanica	Czech Republic	2015-09-24	NCBI
MH085092	Rp/720-2215/G002/AU/2016	Seg1	Cairina moschata	Australia	2016-11-01	NCBI
MH085095	Rp/720-2215/G002/AU/2016	Seg2	Cairina moschata	Australia	2016-11-01	NCBI
MH085094	Rp/720-2215/G002/AU/2016	Seg3	Cairina moschata	Australia	2016-11-01	NCBI
MH085093	Rp/720-2215/G002/AU/2016	Seg4	Cairina moschata	Australia	2016-11-01	NCBI
NC_007539	Penicillium chrysogenum virus	Seg1	Penicillium chrysogenum strain ATCC 9480	USA		NCBI
NC_007540	Penicillium chrysogenum virus	Seg2	Penicillium chrysogenum strain ATCC 9480	USA		NCBI
NC_007541	Penicillium chrysogenum virus	Seg3	Penicillium chrysogenum strain ATCC 9480	USA		NCBI
NC_007542	Penicillium chrysogenum virus	Seg4	Penicillium chrysogenum strain ATCC 9480	USA		NCBI
MK279433	BbCv1GXsk1011	Seg1	Beauveria bassiana strain GXsk1011	USA	2017	NCBI
MK279434	BbCv1GXsk1011	Seg2	Beauveria bassiana strain GXsk1011	USA	2017	NCBI
MK279435	BbCv1GXsk1011	Seg3	Beauveria bassiana strain GXsk1011	USA	2017	NCBI
MK279436	BbCv1GXsk1011	Seg4	Beauveria bassiana strain GXsk1011	USA	2017	NCBI
KMH56_rep4---C83	Culex/JujaKMH564/2023/Alphachrysovirus	Seg1	Culex spp	Juja	2023	Assemble
KMH56_rep4---C84	Culex/JujaKMH564/2023/Alphachrysovirus	Seg4	Culex spp	Juja	2023	Assemble
KMH56_rep4---C86	Culex/JujaKMH564/2023/Alphachrysovirus	Seg2	Culex spp	Juja	2023	Assemble
1-5_rep2---C83	Culex/Museum12/2023/Alphachrysovirus	Seg1	Culex spp	Museum	2023	Assemble
1-5_rep2---C85	Culex/Museum12/2023/Alphachrysovirus	Seg3	Culex spp	Museum	2023	Assemble
1-5_rep2---C86	Culex/Museum12/2023/Alphachrysovirus	Seg2	Culex spp	Museum	2023	Assemble
KMH56_rep3---C83	Culex/JujaKMH563/2023/Alphachrysovirus	Seg1	Culex spp	Juja	2023	Assemble
KMH56_rep3---C84	Culex/JujaKMH563/2023/Alphachrysovirus	Seg4	Culex spp	Juja	2023	Assemble
KMH56_rep3---C86	Culex/JujaKMH563/2023/Alphachrysovirus	Seg2	Culex spp	Juja	2023	Assemble
KMH56_rep2---C83	Culex/JujaKMH562/2023/Alphachrysovirus	Seg1	Culex spp	Juja	2023	Assemble
KMH56_rep2---C84	Culex/JujaKMH562/2023/Alphachrysovirus	Seg4	Culex spp	Juja	2023	Assemble
KMH56_rep2---C86	Culex/JujaKMH562/2023/Alphachrysovirus	Seg2	Culex spp	Juja	2023	Assemble
1-5_rep4---C83	Culex/Museum14/2023/Alphachrysovirus	Seg1	Culex spp	Museum	2023	Assemble
1-5_rep4---C85	Culex/Museum14/2023/Alphachrysovirus	Seg3	Culex spp	Museum	2023	Assemble
1-5_rep4---C86	Culex/Museum14/2023/Alphachrysovirus	Seg2	Culex spp	Museum	2023	Assemble

## Sheet: Dinovernavirus
Table S2. Comprehensive abundance table of all microbial taxa identified in Kenyan mosquitoes
Dinovernavirus
AccID	Strain	Segment	host	geo_loc_name	collection_date	Source
LC496848	15AC18	Seg1	Aedes aegypti	Ghana: Accra	2025-10-15	NCBI
LC496849	15AC18	Seg2	Aedes aegypti	Ghana: Accra	2025-10-15	NCBI
LC496850	15AC18	Seg3	Aedes aegypti	Ghana: Accra	2025-10-15	NCBI
LC496851	15AC18	Seg4	Aedes aegypti	Ghana: Accra	2025-10-15	NCBI
LC496852	15AC18	Seg5	Aedes aegypti	Ghana: Accra	2025-10-15	NCBI
LC496853	15AC18	Seg6	Aedes aegypti	Ghana: Accra	2025-10-15	NCBI
LC496854	15AC18	Seg7	Aedes aegypti	Ghana: Accra	2025-10-15	NCBI
LC496855	15AC18	Seg8	Aedes aegypti	Ghana: Accra	2025-10-15	NCBI
LC496856	15AC18	Seg9	Aedes aegypti	Ghana: Accra	2025-10-15	NCBI
KM978425	CSW117	Seg1	mosquito	Cameroon	2010	NCBI
KM978428	CSW117	Seg2	mosquito	Cameroon	2010	NCBI
KM978431	CSW117	Seg3	mosquito	Cameroon	2010	NCBI
KM978434	CSW117	Seg4	mosquito	Cameroon	2010	NCBI
KM978437	CSW117	Seg5	mosquito	Cameroon	2010	NCBI
KM978440	CSW117	Seg6	mosquito	Cameroon	2010	NCBI
KM978443	CSW117	Seg7	mosquito	Cameroon	2010	NCBI
KM978447	CSW117	Seg8	mosquito	Cameroon	2010	NCBI
KM978450	CSW117	Seg9	mosquito	Cameroon	2010	NCBI
KM978424	CSW101	Seg1	mosquito	Cameroon	2010	NCBI
KM978427	CSW101	Seg2	mosquito	Cameroon	2010	NCBI
KM978430	CSW101	Seg3	mosquito	Cameroon	2010	NCBI
KM978433	CSW101	Seg4	mosquito	Cameroon	2010	NCBI
KM978436	CSW101	Seg5	mosquito	Cameroon	2010	NCBI
KM978439	CSW101	Seg6	mosquito	Cameroon	2010	NCBI
KM978444	CSW101	Seg7	mosquito	Cameroon	2010	NCBI
KM978445	CSW101	Seg8	mosquito	Cameroon	2010	NCBI
KM978449	CSW101	Seg9	mosquito	Cameroon	2010	NCBI
KM978426	CSW87	Seg1	mosquito	Cameroon	2010	NCBI
KM978429	CSW87	Seg2	mosquito	Cameroon	2010	NCBI
KM978432	CSW87	Seg3	mosquito	Cameroon	2010	NCBI
KM978435	CSW87	Seg4	mosquito	Cameroon	2010	NCBI
KM978438	CSW87	Seg5	mosquito	Cameroon	2010	NCBI
KM978441	CSW87	Seg6	mosquito	Cameroon	2010	NCBI
KM978442	CSW87	Seg7	mosquito	Cameroon	2010	NCBI
KM978446	CSW87	Seg8	mosquito	Cameroon	2010	NCBI
KM978448	CSW87	Seg9	mosquito	Cameroon	2010	NCBI
OR270150	KLF_FAKV_21	Seg1	Aedes aegypti	Kenya: Kilifi	2021	NCBI
OR270151	KLF_FAKV_21	Seg2	Aedes aegypti	Kenya: Kilifi	2021	NCBI
OR270152	KLF_FAKV_21	Seg3	Aedes aegypti	Kenya: Kilifi	2021	NCBI
OR270153	KLF_FAKV_21	Seg4	Aedes aegypti	Kenya: Kilifi	2021	NCBI
OR270154	KLF_FAKV_21	Seg5	Aedes aegypti	Kenya: Kilifi	2021	NCBI
OR270155	KLF_FAKV_21	Seg6	Aedes aegypti	Kenya: Kilifi	2021	NCBI
OR270156	KLF_FAKV_21	Seg7	Aedes aegypti	Kenya: Kilifi	2021	NCBI
OR270157	KLF_FAKV_21	Seg8	Aedes aegypti	Kenya: Kilifi	2021	NCBI
OR270158	KLF_FAKV_21	Seg9	Aedes aegypti	Kenya: Kilifi	2021	NCBI
NC_007666	APRV	Seg1	Aedes	France		NCBI
NC_007667	APRV	Seg2	Aedes	France		NCBI
NC_007668	APRV	Seg3	Aedes	France		NCBI
NC_007669	APRV	Seg4	Aedes	France		NCBI
NC_007670	APRV	Seg5	Aedes	France		NCBI
NC_007671	APRV	Seg6	Aedes	France		NCBI
NC_007672	APRV	Seg7	Aedes	France		NCBI
NC_007673	APRV	Seg8	Aedes	France		NCBI
NC_007674	APRV	Seg9	Aedes	France		NCBI
NC_025487	CSW77	Seg1	mosquito	Cameroon	2010	NCBI
NC_025486	CSW77	Seg2	mosquito	Cameroon	2010	NCBI
NC_025493	CSW77	Seg3	mosquito	Cameroon	2010	NCBI
NC_025488	CSW77	Seg4	mosquito	Cameroon	2010	NCBI
NC_025485	CSW77	Seg5	mosquito	Cameroon	2010	NCBI
NC_025492	CSW77	Seg6	mosquito	Cameroon	2010	NCBI
NC_025491	CSW77	Seg7	mosquito	Cameroon	2010	NCBI
NC_025489	CSW77	Seg8	mosquito	Cameroon	2010	NCBI
NC_025490	CSW77	Seg9	mosquito	Cameroon	2010	NCBI
1-5_rep3---C76	Culex/Museum13/2023/Fako_virus	Seg7	Culex spp	Museum	2023	Assemble
1-5_rep3---C77	Culex/Museum13/2023/Fako_virus	Seg6	Culex spp	Museum	2023	Assemble
1-5_rep3---C116	Culex/Museum13/2023/Fako_virus	Seg1	Culex spp	Museum	2023	Assemble
1-5_rep3---C117	Culex/Museum13/2023/Fako_virus	Seg2	Culex spp	Museum	2023	Assemble
1-5_rep3---C118	Culex/Museum13/2023/Fako_virus	Seg3	Culex spp	Museum	2023	Assemble
1-5_rep3---C119	Culex/Museum13/2023/Fako_virus	Seg4	Culex spp	Museum	2023	Assemble
1-5_rep3---C120	Culex/Museum13/2023/Fako_virus	Seg5	Culex spp	Museum	2023	Assemble
1-5_rep3---C121	Culex/Museum13/2023/Fako_virus	Seg8	Culex spp	Museum	2023	Assemble
1-5_rep3---C122	Culex/Museum13/2023/Fako_virus	Seg9	Culex spp	Museum	2023	Assemble
6-1_rep4---C76	Culex/Museum64/2023/Fako_virus	Seg7	Culex spp	Museum	2023	Assemble
6-1_rep4---C77	Culex/Museum64/2023/Fako_virus	Seg6	Culex spp	Museum	2023	Assemble
6-1_rep4---C116	Culex/Museum64/2023/Fako_virus	Seg1	Culex spp	Museum	2023	Assemble
6-1_rep4---C117	Culex/Museum64/2023/Fako_virus	Seg2	Culex spp	Museum	2023	Assemble
6-1_rep4---C118	Culex/Museum64/2023/Fako_virus	Seg3	Culex spp	Museum	2023	Assemble
6-1_rep4---C120	Culex/Museum64/2023/Fako_virus	Seg5	Culex spp	Museum	2023	Assemble
6-1_rep4---C121	Culex/Museum64/2023/Fako_virus	Seg8	Culex spp	Museum	2023	Assemble
6-1_rep4---C122	Culex/Museum64/2023/Fako_virus	Seg9	Culex spp	Museum	2023	Assemble
5M_rep3---C76	Culex/Masinga5M3/2023/Fako_virus	Seg7	Culex spp	Masinga	2023	Assemble
5M_rep3---C77	Culex/Masinga5M3/2023/Fako_virus	Seg6	Culex spp	Masinga	2023	Assemble
5M_rep3---C117	Culex/Masinga5M3/2023/Fako_virus	Seg2	Culex spp	Masinga	2023	Assemble
5M_rep3---C118	Culex/Masinga5M3/2023/Fako_virus	Seg3	Culex spp	Masinga	2023	Assemble
5M_rep3---C119	Culex/Masinga5M3/2023/Fako_virus	Seg4	Culex spp	Masinga	2023	Assemble
5M_rep3---C120	Culex/Masinga5M3/2023/Fako_virus	Seg5	Culex spp	Masinga	2023	Assemble
5M_rep3---C121	Culex/Masinga5M3/2023/Fako_virus	Seg8	Culex spp	Masinga	2023	Assemble
5M_rep3---C122	Culex/Masinga5M3/2023/Fako_virus	Seg9	Culex spp	Masinga	2023	Assemble
1-5_rep2---C76	Culex/Museum12/2023/Fako_virus	Seg7	Culex spp	Museum	2023	Assemble
1-5_rep2---C77	Culex/Museum12/2023/Fako_virus	Seg6	Culex spp	Museum	2023	Assemble
1-5_rep2---C116	Culex/Museum12/2023/Fako_virus	Seg1	Culex spp	Museum	2023	Assemble
1-5_rep2---C117	Culex/Museum12/2023/Fako_virus	Seg2	Culex spp	Museum	2023	Assemble
1-5_rep2---C118	Culex/Museum12/2023/Fako_virus	Seg3	Culex spp	Museum	2023	Assemble
1-5_rep2---C120	Culex/Museum12/2023/Fako_virus	Seg5	Culex spp	Museum	2023	Assemble
1-5_rep2---C121	Culex/Museum12/2023/Fako_virus	Seg8	Culex spp	Museum	2023	Assemble
1-5_rep2---C122	Culex/Museum12/2023/Fako_virus	Seg9	Culex spp	Museum	2023	Assemble
6-1_rep1---C76	Culex/Museum61/2023/Fako_virus	Seg7	Culex spp	Museum	2023	Assemble
6-1_rep1---C77	Culex/Museum61/2023/Fako_virus	Seg6	Culex spp	Museum	2023	Assemble
6-1_rep1---C116	Culex/Museum61/2023/Fako_virus	Seg1	Culex spp	Museum	2023	Assemble
6-1_rep1---C117	Culex/Museum61/2023/Fako_virus	Seg2	Culex spp	Museum	2023	Assemble
6-1_rep1---C118	Culex/Museum61/2023/Fako_virus	Seg3	Culex spp	Museum	2023	Assemble
6-1_rep1---C120	Culex/Museum61/2023/Fako_virus	Seg5	Culex spp	Museum	2023	Assemble
6-1_rep1---C121	Culex/Museum61/2023/Fako_virus	Seg8	Culex spp	Museum	2023	Assemble
6-1_rep1---C122	Culex/Museum61/2023/Fako_virus	Seg9	Culex spp	Museum	2023	Assemble
6-1_rep2---C76	Culex/Museum62/2023/Fako_virus	Seg7	Culex spp	Museum	2023	Assemble
6-1_rep2---C77	Culex/Museum62/2023/Fako_virus	Seg6	Culex spp	Museum	2023	Assemble
6-1_rep2---C116	Culex/Museum62/2023/Fako_virus	Seg1	Culex spp	Museum	2023	Assemble
6-1_rep2---C117	Culex/Museum62/2023/Fako_virus	Seg2	Culex spp	Museum	2023	Assemble
6-1_rep2---C118	Culex/Museum62/2023/Fako_virus	Seg3	Culex spp	Museum	2023	Assemble
6-1_rep2---C120	Culex/Museum62/2023/Fako_virus	Seg5	Culex spp	Museum	2023	Assemble
6-1_rep2---C121	Culex/Museum62/2023/Fako_virus	Seg8	Culex spp	Museum	2023	Assemble
6-1_rep2---C122	Culex/Museum62/2023/Fako_virus	Seg9	Culex spp	Museum	2023	Assemble
6-1_rep3---C76	Culex/Museum63/2023/Fako_virus	Seg7	Culex spp	Museum	2023	Assemble
6-1_rep3---C77	Culex/Museum63/2023/Fako_virus	Seg6	Culex spp	Museum	2023	Assemble
6-1_rep3---C116	Culex/Museum63/2023/Fako_virus	Seg1	Culex spp	Museum	2023	Assemble
6-1_rep3---C117	Culex/Museum63/2023/Fako_virus	Seg2	Culex spp	Museum	2023	Assemble
6-1_rep3---C118	Culex/Museum63/2023/Fako_virus	Seg3	Culex spp	Museum	2023	Assemble
6-1_rep3---C120	Culex/Museum63/2023/Fako_virus	Seg5	Culex spp	Museum	2023	Assemble
6-1_rep3---C121	Culex/Museum63/2023/Fako_virus	Seg8	Culex spp	Museum	2023	Assemble
6-1_rep3---C122	Culex/Museum63/2023/Fako_virus	Seg9	Culex spp	Museum	2023	Assemble
1-5_rep4---C76	Culex/Museum14/2023/Fako_virus	Seg7	Culex spp	Museum	2023	Assemble
1-5_rep4---C77	Culex/Museum14/2023/Fako_virus	Seg6	Culex spp	Museum	2023	Assemble
1-5_rep4---C116	Culex/Museum14/2023/Fako_virus	Seg1	Culex spp	Museum	2023	Assemble
1-5_rep4---C117	Culex/Museum14/2023/Fako_virus	Seg2	Culex spp	Museum	2023	Assemble
1-5_rep4---C118	Culex/Museum14/2023/Fako_virus	Seg3	Culex spp	Museum	2023	Assemble
1-5_rep4---C120	Culex/Museum14/2023/Fako_virus	Seg5	Culex spp	Museum	2023	Assemble
1-5_rep4---C121	Culex/Museum14/2023/Fako_virus	Seg8	Culex spp	Museum	2023	Assemble
1-5_rep4---C122	Culex/Museum14/2023/Fako_virus	Seg9	Culex spp	Museum	2023	Assemble
5M_rep4---C76	Culex/Masinga5M4/2023/Fako_virus	Seg7	Culex spp	Masinga	2023	Assemble
5M_rep4---C77	Culex/Masinga5M4/2023/Fako_virus	Seg6	Culex spp	Masinga	2023	Assemble
5M_rep4---C117	Culex/Masinga5M4/2023/Fako_virus	Seg2	Culex spp	Masinga	2023	Assemble
5M_rep4---C118	Culex/Masinga5M4/2023/Fako_virus	Seg3	Culex spp	Masinga	2023	Assemble
5M_rep4---C120	Culex/Masinga5M4/2023/Fako_virus	Seg5	Culex spp	Masinga	2023	Assemble
5M_rep4---C121	Culex/Masinga5M4/2023/Fako_virus	Seg8	Culex spp	Masinga	2023	Assemble
5M_rep4---C122	Culex/Masinga5M4/2023/Fako_virus	Seg9	Culex spp	Masinga	2023	Assemble
5M_rep1---C77	Culex/Masinga5M1/2023/Fako_virus	Seg6	Culex spp	Masinga	2023	Assemble
5M_rep1---C117	Culex/Masinga5M1/2023/Fako_virus	Seg2	Culex spp	Masinga	2023	Assemble
5M_rep1---C118	Culex/Masinga5M1/2023/Fako_virus	Seg3	Culex spp	Masinga	2023	Assemble
5M_rep1---C120	Culex/Masinga5M1/2023/Fako_virus	Seg5	Culex spp	Masinga	2023	Assemble
5M_rep1---C121	Culex/Masinga5M1/2023/Fako_virus	Seg8	Culex spp	Masinga	2023	Assemble
5M_rep1---C122	Culex/Masinga5M1/2023/Fako_virus	Seg9	Culex spp	Masinga	2023	Assemble
5M_rep2---C76	Culex/Masinga5M2/2023/Fako_virus	Seg7	Culex spp	Masinga	2023	Assemble
5M_rep2---C117	Culex/Masinga5M2/2023/Fako_virus	Seg2	Culex spp	Masinga	2023	Assemble
5M_rep2---C118	Culex/Masinga5M2/2023/Fako_virus	Seg3	Culex spp	Masinga	2023	Assemble
5M_rep2---C121	Culex/Masinga5M2/2023/Fako_virus	Seg8	Culex spp	Masinga	2023	Assemble
5M_rep2---C122	Culex/Masinga5M2/2023/Fako_virus	Seg9	Culex spp	Masinga	2023	Assemble

## Sheet: Orthophasmavirus
Table S2. Comprehensive abundance table of all microbial taxa identified in Kenyan mosquitoes
Orthophasmavirus
AccID	Strain	Segment	host	geo_loc_name	collection_date	Source	hostclass	geo_loc_class
NC_055394	AMA	SegL	Anopheles triannulatus	Brazil	2015-07-01	NCBI	Anopheles	Brazil
NC_055395	AMA	SegM	Anopheles triannulatus	Brazil	2015-07-01	NCBI	Anopheles	Brazil
NC_055393	AMA	SegS	Anopheles triannulatus	Brazil	2015-07-01	NCBI	Anopheles	Brazil
MW310369	Bl-V3	SegL	Bactrocera latifrons	China	2019-03-15	NCBI	Bactrocera	China
MW310370	Bl-V3	SegM	Bactrocera latifrons	China	2019-03-15	NCBI	Bactrocera	China
MW310371	Bl-V3	SegS	Bactrocera latifrons	China	2019-03-15	NCBI	Bactrocera	China
LC775043	MSQ43/AsOV	SegL	Anopheles stephensi	Japan	2019	NCBI	Anopheles	Japan
LC775044	MSQ43/AsOV	SegM	Anopheles stephensi	Japan	2019	NCBI	Anopheles	Japan
LC775045	MSQ43/AsOV	SegS	Anopheles stephensi	Japan	2019	NCBI	Anopheles	Japan
NC_078873	OKIAV227	SegL	Chrysis fasciata	Germany: Rhineland-Palatinate, Bellheim	2012-07-13	NCBI	Chrysis	Germany
NC_078875	OKIAV227	SegM	Chrysis fasciata	Germany: Rhineland-Palatinate, Bellheim	2012-07-13	NCBI	Chrysis	Germany
NC_078874	OKIAV227	SegS	Chrysis fasciata	Germany: Rhineland-Palatinate, Bellheim	2012-07-13	NCBI	Chrysis	Germany
NC_031307	WT3-15	SegL	Culex tritaeniorhynchus	China	2012	NCBI	Culex	China
NC_031308	WT3-15	SegM	Culex tritaeniorhynchus	China	2012	NCBI	Culex	China
NC_031310	WT3-15	SegS	Culex tritaeniorhynchus	China	2012	NCBI	Culex	China
NC_078660	CMS002_047i_WVAL	SegL	Culex erythrothorax	USA: West Valley, California	2017-11-29	NCBI	Culex	USA
NC_078661	CMS002_047i_WVAL	SegM	Culex erythrothorax	USA: West Valley, California	2017-11-29	NCBI	Culex	USA
NC_078662	CMS002_047i_WVAL	SegS	Culex erythrothorax	USA: West Valley, California	2017-11-29	NCBI	Culex	USA
PP076571	MEMO068_6hlB9	SegL	Culex	Belgium	2019-09-12	NCBI	Culex	Belgium
PP076575	MEMO068_6hlB9	SegM	Culex	Belgium	2019-09-12	NCBI	Culex	Belgium
PP076572	MEMO068_6hlB9	SegS	Culex	Belgium	2019-09-12	NCBI	Culex	Belgium
PP076585	MEMO072_Ykvxd	SegL	Culex	Belgium	2019-09-12	NCBI	Culex	Belgium
PP076588	MEMO072_Ykvxd	SegM	Culex	Belgium	2019-09-12	NCBI	Culex	Belgium
PP076586	MEMO072_Ykvxd	SegS	Culex	Belgium	2019-09-12	NCBI	Culex	Belgium
NC_034462	G10N	SegL	Chaoborus trivitattus	USA	2011-08-01	NCBI	Chaoborus	USA
NC_034469	G10N	SegM	Chaoborus trivitattus	USA	2011-08-01	NCBI	Chaoborus	USA
NC_034463	G10N	SegS	Chaoborus trivitattus	USA	2011-08-01	NCBI	Chaoborus	USA
NC_031293	WCZL-5	SegL	Blattella germanica	China	2013	NCBI	Blattella	China
NC_031294	WCZL-5	SegM	Blattella germanica	China	2013	NCBI	Blattella	China
NC_031296	WCZL-5	SegS	Blattella germanica	China	2013	NCBI	Blattella	China
NC_043625	UW1	SegL	Pasiphila rectangulata	USA	2016-05-11	NCBI	Pasiphila	USA
NC_043624	UW1	SegM	Pasiphila rectangulata	USA	2016-05-11	NCBI	Pasiphila	USA
NC_043626	UW1	SegS	Pasiphila rectangulata	USA	2016-05-11	NCBI	Pasiphila	USA
PP076579	MEMO069_uWsjC	SegL	Culex	Belgium	2019-09-12	NCBI	Culex	Belgium
PP076581	MEMO069_uWsjC	SegM	Culex	Belgium	2019-09-12	NCBI	Culex	Belgium
PP076580	MEMO069_uWsjC	SegS	Culex	Belgium	2019-09-12	NCBI	Culex	Belgium
PP076560	MEMO067_ydnmr	SegL	Culex	Belgium	2019-09-12	NCBI	Culex	Belgium
PP076565	MEMO067_ydnmr	SegM	Culex	Belgium	2019-09-12	NCBI	Culex	Belgium
PP076564	MEMO067_ydnmr	SegS	Culex	Belgium	2019-09-12	NCBI	Culex	Belgium
PP076545	MEMO061_1O1s0	SegL	Culex	Belgium	2019-09-12	NCBI	Culex	Belgium
PP076550	MEMO061_1O1s0	SegM	Culex	Belgium	2019-09-12	NCBI	Culex	Belgium
PP076548	MEMO061_1O1s0	SegS	Culex	Belgium	2019-09-12	NCBI	Culex	Belgium
NC_038745	TE13	SegL	Chaoborus cf. flavicans	USA	2011-07-28	NCBI	Chaoborus	USA
NC_038747	TE13	SegM	Chaoborus cf. flavicans	USA	2011-07-28	NCBI	Chaoborus	USA
NC_038746	TE13	SegS	Chaoborus cf. flavicans	USA	2011-07-28	NCBI	Chaoborus	USA
NC_031312	QN2-7	SegL	Culex tritaeniorhynchus	China	2012	NCBI	Culex	China
NC_031309	QN2-7	SegM	Culex tritaeniorhynchus	China	2012	NCBI	Culex	China
NC_031311	QN2-7	SegS	Culex tritaeniorhynchus	China	2012	NCBI	Culex	China
MF176329	mosWSB64587	SegL	Culex quinquefasciatus	Australia: South Guildford	2015-08-19	NCBI	Culex	Australia
MF176330	mosWSB64587	SegM	Culex quinquefasciatus	Australia: South Guildford	2015-08-19	NCBI	Culex	Australia
MF176331	mosWSB64587	SegS	Culex quinquefasciatus	Australia: South Guildford	2015-08-19	NCBI	Culex	Australia
NC_078872	OKIAV228	SegL	Philoctetes bogdanovii	Italy: Valle d'Aosta, Pondel	2012-06-17	NCBI	Philoctetes	Italy
NC_078870	OKIAV228	SegM	Philoctetes bogdanovii	Italy: Valle d'Aosta, Pondel	2012-06-17	NCBI	Philoctetes	Italy
NC_078871	OKIAV228	SegS	Philoctetes bogdanovii	Italy: Valle d'Aosta, Pondel	2012-06-17	NCBI	Philoctetes	Italy
NC_078332	OKIAV235	SegL	Harmonia axyridis	Germany: Thuringia, Jena - Jena Forest	2011-08-25	NCBI	Harmonia	Germany
NC_078333	OKIAV235	SegM	Harmonia axyridis	Germany: Thuringia, Jena - Jena Forest	2011-08-25	NCBI	Harmonia	Germany
NC_078334	OKIAV235	SegS	Harmonia axyridis	Germany: Thuringia, Jena - Jena Forest	2011-08-25	NCBI	Harmonia	Germany
MF176313	mos191X19029	SegL	Culex australicus	Australia: Siesta Park	2015-09-15	NCBI	Culex	Australia
MF176314	mos191X19029	SegM	Culex australicus	Australia: Siesta Park	2015-09-15	NCBI	Culex	Australia
MF176315	mos191X19029	SegS	Culex australicus	Australia: Siesta Park	2015-09-15	NCBI	Culex	Australia
NC_078615	SW6	SegL	Ochlerotatus cantans	Sweden	2017	NCBI	Aedes	Sweden
NC_078613	SW6	SegM	Ochlerotatus cantans	Sweden	2017	NCBI	Aedes	Sweden
NC_078614	SW6	SegS	Ochlerotatus cantans	Sweden	2017	NCBI	Aedes	Sweden
LC743503	18IsCxp1acomp	SegL	Culex sp.	Japan: Ishikawa	2018	NCBI	Culex	Japan
LC743504	18IsCxp1acomp	SegM	Culex sp.	Japan: Ishikawa	2018	NCBI	Culex	Japan
LC743505	18IsCxp1acomp	SegS	Culex sp.	Japan: Ishikawa	2018	NCBI	Culex	Japan
PP066232	mosComB	SegL	Culex quinquefasciatus	Australia: Perth	2018	NCBI	Culex	Australia
PP066233	mosComB	SegM	Culex quinquefasciatus	Australia: Perth	2018	NCBI	Culex	Australia
PP066234	mosComB	SegS	Culex quinquefasciatus	Australia: Perth	2018	NCBI	Culex	Australia
MF176265	mos172X35099	SegL	Culex australicus	Australia: Point Douro	2015-09-07	NCBI	Culex	Australia
MF176266	mos172X35099	SegM	Culex australicus	Australia: Point Douro	2015-09-07	NCBI	Culex	Australia
MF176267	mos172X35099	SegS	Culex australicus	Australia: Point Douro	2015-09-07	NCBI	Culex	Australia
MN661018	Cx 1773-14	SegL	Culex sp.	Colombia	2016-07-01	NCBI	Culex	Colombia
MN661020	Cx 1773-14	SegM	Culex sp.	Colombia	2016-07-01	NCBI	Culex	Colombia
MN661019	Cx 1773-14	SegS	Culex sp.	Colombia	2016-07-01	NCBI	Culex	Colombia
MF176372	mosWSX71559	SegL	Culex australicus	Australia: South Guildford	2015-08-19	NCBI	Culex	Australia
MF176373	mosWSX71559	SegM	Culex australicus	Australia: South Guildford	2015-08-19	NCBI	Culex	Australia
MF176374	mosWSX71559	SegS	Culex australicus	Australia: South Guildford	2015-08-19	NCBI	Culex	Australia
PP066237	mosONgb	SegL	Culex globocoxitus	Australia: Perth	2018	NCBI	Culex	Australia
PP066238	mosONgb	SegM	Culex globocoxitus	Australia: Perth	2018	NCBI	Culex	Australia
PP066239	mosONgb	SegS	Culex globocoxitus	Australia: Perth	2018	NCBI	Culex	Australia
NC_032151	QTM19232	SegL	Odonata	China	2013	NCBI	Odonata	China
NC_032153	QTM19232	SegM	Odonata	China	2013	NCBI	Odonata	China
NC_032152	QTM19232	SegS	Odonata	China	2013	NCBI	Odonata	China
NC_043642	S33-2	SegL	Osmia cornuta	Belgium	2015-04-13	NCBI	Osmia	Belgium
NC_043643	S33-2	SegM	Osmia cornuta	Belgium	2015-04-13	NCBI	Osmia	Belgium
NC_043644	S33-2	SegS	Osmia cornuta	Belgium	2015-04-13	NCBI	Osmia	Belgium
NC_032135	QTM74767	SegL	Odonata	China	2013	NCBI	Odonata	China
NC_032136	QTM74767	SegM	Odonata	China	2013	NCBI	Odonata	China
NC_032137	QTM74767	SegS	Odonata	China	2013	NCBI	Odonata	China
NC_078309	C7	SegL	Culex	USA		NCBI	Culex	USA
NC_078311	C7	SegM	Culex	USA		NCBI	Culex	USA
NC_078310	C7	SegS	Culex	USA		NCBI	Culex	USA
MF176353	mosWSgb51997	SegL	Culex globocoxitus	Australia: South Guildford	2015-08-19	NCBI	Culex	Australia
MF176354	mosWSgb51997	SegM	Culex globocoxitus	Australia: South Guildford	2015-08-19	NCBI	Culex	Australia
MF176355	mosWSgb51997	SegS	Culex globocoxitus	Australia: South Guildford	2015-08-19	NCBI	Culex	Australia
NC_055215	mos172gb37606	SegL	Culex globocoxitus	Australia: Point Douro	2015-09-07	NCBI	Culex	Australia
NC_055213	mos172gb37606	SegM	Culex globocoxitus	Australia: Point Douro	2015-09-07	NCBI	Culex	Australia
NC_055214	mos172gb37606	SegS	Culex globocoxitus	Australia: Point Douro	2015-09-07	NCBI	Culex	Australia
MF176293	mos191gb30698	SegL	Culex globocoxitus	Australia: Siesta Park	2015-09-15	NCBI	Culex	Australia
MF176294	mos191gb30698	SegM	Culex globocoxitus	Australia: Siesta Park	2015-09-15	NCBI	Culex	Australia
MF176295	mos191gb30698	SegS	Culex globocoxitus	Australia: Siesta Park	2015-09-15	NCBI	Culex	Australia
6-1_rep4---C139	Culex/Museum64/2023/Orthophasmavirus	SegL	Culex spp	Museum	2023	Assemble	Culex	Kenya
6-1_rep4---C140	Culex/Museum64/2023/Orthophasmavirus	SegM	Culex spp	Museum	2023	Assemble	Culex	Kenya
6-1_rep4---C141	Culex/Museum64/2023/Orthophasmavirus	SegS	Culex spp	Museum	2023	Assemble	Culex	Kenya
6-1_rep3---C139	Culex/Museum63/2023/Orthophasmavirus	SegL	Culex spp	Museum	2023	Assemble	Culex	Kenya
6-1_rep3---C140	Culex/Museum63/2023/Orthophasmavirus	SegM	Culex spp	Museum	2023	Assemble	Culex	Kenya
6-1_rep3---C141	Culex/Museum63/2023/Orthophasmavirus	SegS	Culex spp	Museum	2023	Assemble	Culex	Kenya
6-1_rep2---C139	Culex/Museum62/2023/Orthophasmavirus	SegL	Culex spp	Museum	2023	Assemble	Culex	Kenya
6-1_rep2---C140	Culex/Museum62/2023/Orthophasmavirus	SegM	Culex spp	Museum	2023	Assemble	Culex	Kenya
6-1_rep2---C141	Culex/Museum62/2023/Orthophasmavirus	SegS	Culex spp	Museum	2023	Assemble	Culex	Kenya
6-1_rep1---C139	Culex/Museum61/2023/Orthophasmavirus	SegL	Culex spp	Museum	2023	Assemble	Culex	Kenya
6-1_rep1---C140	Culex/Museum61/2023/Orthophasmavirus	SegM	Culex spp	Museum	2023	Assemble	Culex	Kenya
6-1_rep1---C141	Culex/Museum61/2023/Orthophasmavirus	SegS	Culex spp	Museum	2023	Assemble	Culex	Kenya

## Sheet: Phasivirus
Table S2. Comprehensive abundance table of all microbial taxa identified in Kenyan mosquitoes
Phasivirus
AccID	Strain	Segment	host	geo_loc_name	collection_date	Source	hostclass	geo_loc_class
NC_078294	Ab-AAF-1-3	SegL	Aedes sp.	Guadeloupe	2017	NCBI	mosqiuto	Guadeloupe
NC_078295	Ab-AAF-1-3	SegM	Aedes sp.	Guadeloupe	2017	NCBI	mosqiuto	Guadeloupe
NC_078296	Ab-AAF-1-3	SegS	Aedes sp.	Guadeloupe	2017	NCBI	mosqiuto	Guadeloupe
MN866220	19-6114-1	SegL	female mosquito pool	India: Karnataka State	2019	NCBI	mosqiuto	India
MN866245	19-6114-1	SegM	female mosquito pool	India: Karnataka State	2019	NCBI	mosqiuto	India
MN866270	19-6114-1	SegS	female mosquito pool	India: Karnataka State	2019	NCBI	mosqiuto	India
OR270147	KWL_PCLV_21	SegL	Aedes aegypti	Kenya: Kwale	2021	NCBI	mosqiuto	Kenya
OR270148	KWL_PCLV_21	SegM	Aedes aegypti	Kenya: Kwale	2021	NCBI	mosqiuto	Kenya
OR270149	KWL_PCLV_21	SegS	Aedes aegypti	Kenya: Kwale	2021	NCBI	mosqiuto	Kenya
MN866235	19-7475-5	SegL	mosqiuto pool	India: Karnataka State	2019	NCBI	mosqiuto	India
MN866255	19-7475-5	SegM	mosqiuto pool	India: Karnataka State	2019	NCBI	mosqiuto	India
MN866287	19-7475-5	SegS	mosqiuto pool	India: Karnataka State	2019	NCBI	mosqiuto	India
MN866221	19-6904-1	SegL	mixed pool	India: Karnataka State	2019	NCBI	mosqiuto	India
MN866246	19-6904-1	SegM	mixed pool	India: Karnataka State	2019	NCBI	mosqiuto	India
MN866271	19-6904-1	SegS	mixed pool	India: Karnataka State	2019	NCBI	mosqiuto	India
MN866237	19-7475-10	SegL	mosqiuto pool	India: Karnataka State	2019	NCBI	mosqiuto	India
MN866254	19-7475-10	SegM	mosqiuto pool	India: Karnataka State	2019	NCBI	mosqiuto	India
MN866289	19-7475-10	SegS	mosqiuto pool	India: Karnataka State	2019	NCBI	mosqiuto	India
MN866228	19-6788-1	SegL	mosqiuto pool	India: Karnataka State	2019	NCBI	mosqiuto	India
MN866266	19-6788-1	SegM	mosqiuto pool	India: Karnataka State	2019	NCBI	mosqiuto	India
MN866279	19-6788-1	SegS	mosqiuto pool	India: Karnataka State	2019	NCBI	mosqiuto	India
MK017914	RJ1863	SegL	Culex sp.	Brazil	2015	NCBI	mosqiuto	Brazil
MK017929	RJ1863	SegM	Culex sp.	Brazil	2015	NCBI	mosqiuto	Brazil
MK017928	RJ1863	SegS	Culex sp.	Brazil	2015	NCBI	mosqiuto	Brazil
OQ305310	BAM6	SegL	Aedes aegypti	Kenya: Bamburi	2017	NCBI	mosqiuto	Kenya
OQ305291	BAM6	SegM	Aedes aegypti	Kenya: Bamburi	2017	NCBI	mosqiuto	Kenya
OQ305279	BAM6	SegS	Aedes aegypti	Kenya: Bamburi	2017	NCBI	mosqiuto	Kenya
MN866227	19-6114-2	SegL	mosqiuto pool	India: Karnataka State	2019	NCBI	mosqiuto	India
MN866256	19-6114-2	SegM	mosqiuto pool	India: Karnataka State	2019	NCBI	mosqiuto	India
MN866278	19-6114-2	SegS	mosqiuto pool	India: Karnataka State	2019	NCBI	mosqiuto	India
MN866232	19-7282-3	SegL	mosqiuto pool	India: Karnataka State	2019	NCBI	mosqiuto	India
MN866264	19-7282-3	SegM	mosqiuto pool	India: Karnataka State	2019	NCBI	mosqiuto	India
MN866283	19-7282-3	SegS	mosqiuto pool	India: Karnataka State	2019	NCBI	mosqiuto	India
MT361069	18-Kenya-2	SegL	Aedes aegypti	Kenya: Kisumu	2018	NCBI	mosqiuto	Kenya
MT361068	18-Kenya-2	SegM	Aedes aegypti	Kenya: Kisumu	2018	NCBI	mosqiuto	Kenya
MT361067	18-Kenya-2	SegS	Aedes aegypti	Kenya: Kisumu	2018	NCBI	mosqiuto	Kenya
NC_031317	QN3-5	SegL	Culex quinquefasciatus	China	2012	NCBI	mosqiuto	China
NC_031318	QN3-5	SegM	Culex quinquefasciatus	China	2012	NCBI	mosqiuto	China
NC_031319	QN3-5	SegS	Culex quinquefasciatus	China	2012	NCBI	mosqiuto	China
MN866231	19-6945-3	SegL	mosqiuto pool	India: Karnataka State	2019	NCBI	mosqiuto	India
MN866260	19-6945-3	SegM	mosqiuto pool	India: Karnataka State	2019	NCBI	mosqiuto	India
MN866282	19-6945-3	SegS	mosqiuto pool	India: Karnataka State	2019	NCBI	mosqiuto	India
OQ305309	KLF61	SegL	Aedes aegypti	Kenya: Kilifi	2017	NCBI	mosqiuto	Kenya
OQ305295	KLF61	SegM	Aedes aegypti	Kenya: Kilifi	2017	NCBI	mosqiuto	Kenya
OQ305282	KLF61	SegS	Aedes aegypti	Kenya: Kilifi	2017	NCBI	mosqiuto	Kenya
MN866223	19-7282-2	SegL	female mosquito pool	India: Karnataka State	2019	NCBI	mosqiuto	India
MN866248	19-7282-2	SegM	female mosquito pool	India: Karnataka State	2019	NCBI	mosqiuto	India
MN866273	19-7282-2	SegS	female mosquito pool	India: Karnataka State	2019	NCBI	mosqiuto	India
NC_031298	SYY1-9	SegL	Atherigona orientalis	China	2013	NCBI	fly	China
NC_031295	SYY1-9	SegM	Atherigona orientalis	China	2013	NCBI	fly	China
NC_031297	SYY1-9	SegS	Atherigona orientalis	China	2013	NCBI	fly	China
MN053745	Ab-AAF-5	SegL	Aedes aegypti	Guadeloupe	2017	NCBI	mosqiuto	Guadeloupe
MN053746	Ab-AAF-5	SegM	Aedes aegypti	Guadeloupe	2017	NCBI	mosqiuto	Guadeloupe
MN053747	Ab-AAF-5	SegS	Aedes aegypti	Guadeloupe	2017	NCBI	mosqiuto	Guadeloupe
KM001085	KM001087	SegL	Aedes aegypti	Thailand	2008	NCBI	mosqiuto	Thailand
KM001086	KM001087	SegM	Aedes aegypti	Thailand	2008	NCBI	mosqiuto	Thailand
KM001087	KM001087	SegS	Aedes aegypti	Thailand	2008	NCBI	mosqiuto	Thailand
LC498491	16GH73	SegL	Aedes aegypti	Ghana:Accra	2016-07-01	NCBI	mosqiuto	Ghana
LC498492	16GH73	SegM	Aedes aegypti	Ghana:Accra	2016-07-01	NCBI	mosqiuto	Ghana
LC498493	16GH73	SegS	Aedes aegypti	Ghana:Accra	2016-07-01	NCBI	mosqiuto	Ghana
MN053754	Ab-AAM-5	SegL	Aedes aegypti	Guadeloupe	2017	NCBI	mosqiuto	Guadeloupe
MN053755	Ab-AAM-5	SegM	Aedes aegypti	Guadeloupe	2017	NCBI	mosqiuto	Guadeloupe
MN053756	Ab-AAM-5	SegS	Aedes aegypti	Guadeloupe	2017	NCBI	mosqiuto	Guadeloupe
MN866224	19-7352-3	SegL	female mosquito pool	India: Karnataka State	2019	NCBI	mosqiuto	India
MN866249	19-7352-3	SegM	female mosquito pool	India: Karnataka State	2019	NCBI	mosqiuto	India
MN866274	19-7352-3	SegS	female mosquito pool	India: Karnataka State	2019	NCBI	mosqiuto	India
MN053760	Ab-AAM-1-3	SegL	Aedes aegypti	Guadeloupe	2017	NCBI	mosqiuto	Guadeloupe
MN053761	Ab-AAM-1-3	SegM	Aedes aegypti	Guadeloupe	2017	NCBI	mosqiuto	Guadeloupe
MN053762	Ab-AAM-1-3	SegS	Aedes aegypti	Guadeloupe	2017	NCBI	mosqiuto	Guadeloupe
KU936057	Aag2-Bristol	SegL	Aedes aegypti	United Kingdom		NCBI	mosqiuto	United Kingdom
KU936056	Aag2-Bristol	SegM	Aedes aegypti	United Kingdom		NCBI	mosqiuto	United Kingdom
KU936055	Aag2-Bristol	SegS	Aedes aegypti	United Kingdom		NCBI	mosqiuto	United Kingdom
OQ305311	KS44	SegL	Aedes aegypti	Kenya: Kisauni	2017	NCBI	mosqiuto	Kenya
OQ305298	KS44	SegM	Aedes aegypti	Kenya: Kisauni	2017	NCBI	mosqiuto	Kenya
OQ305285	KS44	SegS	Aedes aegypti	Kenya: Kisauni	2017	NCBI	mosqiuto	Kenya
OQ305306	BAM14	SegL	Aedes aegypti	Kenya: Bamburi	2017	NCBI	mosqiuto	Kenya
OQ305289	BAM14	SegM	Aedes aegypti	Kenya: Bamburi	2017	NCBI	mosqiuto	Kenya
OQ305277	BAM14	SegS	Aedes aegypti	Kenya: Bamburi	2017	NCBI	mosqiuto	Kenya
ON955138	FIN/PK-2018/68	SegL	Ochlerotatus intrudens	Finland: Pohjois-Karjala, Ilomantsi	2015-06-26	NCBI	mosqiuto	Finland
ON955139	FIN/PK-2018/68	SegM	Ochlerotatus intrudens	Finland: Pohjois-Karjala, Ilomantsi	2015-06-26	NCBI	mosqiuto	Finland
ON955140	FIN/PK-2018/68	SegS	Ochlerotatus intrudens	Finland: Pohjois-Karjala, Ilomantsi	2015-06-26	NCBI	mosqiuto	Finland
MN866222	19-7168-2	SegL	mixed pool	India: Karnataka State	2019	NCBI	mosqiuto	India
MN866247	19-7168-2	SegM	mixed pool	India: Karnataka State	2019	NCBI	mosqiuto	India
MN866272	19-7168-2	SegS	mixed pool	India: Karnataka State	2019	NCBI	mosqiuto	India
MN053775	PB-AAF-5	SegL	Aedes aegypti	Guadeloupe	2017	NCBI	mosqiuto	Guadeloupe
MN053776	PB-AAF-5	SegM	Aedes aegypti	Guadeloupe	2017	NCBI	mosqiuto	Guadeloupe
MN053777	PB-AAF-5	SegS	Aedes aegypti	Guadeloupe	2017	NCBI	mosqiuto	Guadeloupe
MN866234	19-7475-1	SegL	mosqiuto pool	India: Karnataka State	2019	NCBI	mosqiuto	India
MN866268	19-7475-1	SegM	mosqiuto pool	India: Karnataka State	2019	NCBI	mosqiuto	India
MN866286	19-7475-1	SegS	mosqiuto pool	India: Karnataka State	2019	NCBI	mosqiuto	India
MN866242	19-7352-2	SegL	mosqiuto pool	India: Karnataka State	2019	NCBI	mosqiuto	India
MN866259	19-7352-2	SegM	mosqiuto pool	India: Karnataka State	2019	NCBI	mosqiuto	India
MN866284	19-7352-2	SegS	mosqiuto pool	India: Karnataka State	2019	NCBI	mosqiuto	India
MN053769	PB-AAF-1-4	SegL	Aedes aegypti	Guadeloupe	2017	NCBI	mosqiuto	Guadeloupe
MN053770	PB-AAF-1-4	SegM	Aedes aegypti	Guadeloupe	2017	NCBI	mosqiuto	Guadeloupe
MN053771	PB-AAF-1-4	SegS	Aedes aegypti	Guadeloupe	2017	NCBI	mosqiuto	Guadeloupe
PP711277	BTMP3_PCLV	SegL	Aedes aegypti	Viet Nam: Binh Thuan Province	2022	NCBI	mosqiuto	Viet Nam
PP711280	BTMP3_PCLV	SegM	Aedes aegypti	Viet Nam: Binh Thuan Province	2022	NCBI	mosqiuto	Viet Nam
PP711284	BTMP3_PCLV	SegS	Aedes aegypti	Viet Nam: Binh Thuan Province	2022	NCBI	mosqiuto	Viet Nam
MH237599	2b	SegL	Aedes aegypti	Australia	2016-09-14	NCBI	mosqiuto	Australia
MH237598	2b	SegM	Aedes aegypti	Australia	2016-09-14	NCBI	mosqiuto	Australia
MH237597	2b	SegS	Aedes aegypti	Australia	2016-09-14	NCBI	mosqiuto	Australia
MN053748	Ab-AAM-1-4	SegL	Aedes aegypti	Guadeloupe	2017	NCBI	mosqiuto	Guadeloupe
MN053749	Ab-AAM-1-4	SegM	Aedes aegypti	Guadeloupe	2017	NCBI	mosqiuto	Guadeloupe
MN053750	Ab-AAM-1-4	SegS	Aedes aegypti	Guadeloupe	2017	NCBI	mosqiuto	Guadeloupe
MN866219	19-5897-1	SegL	female mosquito pool	India: Karnataka State	2019	NCBI	mosqiuto	India
MN866244	19-5897-1	SegM	female mosquito pool	India: Karnataka State	2019	NCBI	mosqiuto	India
MN866269	19-5897-1	SegS	female mosquito pool	India: Karnataka State	2019	NCBI	mosqiuto	India
MN053781	Ab-AAM	SegL	Aedes aegypti	Guadeloupe	2016	NCBI	mosqiuto	Guadeloupe
MN053782	Ab-AAM	SegM	Aedes aegypti	Guadeloupe	2016	NCBI	mosqiuto	Guadeloupe
MN053783	Ab-AAM	SegS	Aedes aegypti	Guadeloupe	2016	NCBI	mosqiuto	Guadeloupe
MN109953	A3	SegL	Aedes aegypti	Grenada: St. George parish	2017	NCBI	mosqiuto	Grenada
MN109952	A3	SegM	Aedes aegypti	Grenada: St. George parish	2017	NCBI	mosqiuto	Grenada
MN109951	A3	SegS	Aedes aegypti	Grenada: St. George parish	2017	NCBI	mosqiuto	Grenada
MN866236	19-7475-9	SegL	mosqiuto pool	India: Karnataka State	2019	NCBI	mosqiuto	India
MN866265	19-7475-9	SegM	mosqiuto pool	India: Karnataka State	2019	NCBI	mosqiuto	India
MN866288	19-7475-9	SegS	mosqiuto pool	India: Karnataka State	2019	NCBI	mosqiuto	India
MN866229	19-6788-2	SegL	mosqiuto pool	India: Karnataka State	2019	NCBI	mosqiuto	India
MN866253	19-6788-2	SegM	mosqiuto pool	India: Karnataka State	2019	NCBI	mosqiuto	India
MN866280	19-6788-2	SegS	mosqiuto pool	India: Karnataka State	2019	NCBI	mosqiuto	India
OQ305313	UK37	SegL	Aedes aegypti	Kenya: Ukunda	2017	NCBI	mosqiuto	Kenya
OQ305301	UK37	SegM	Aedes aegypti	Kenya: Ukunda	2017	NCBI	mosqiuto	Kenya
OQ305288	UK37	SegS	Aedes aegypti	Kenya: Ukunda	2017	NCBI	mosqiuto	Kenya
OQ305312	UK121	SegL	Aedes aegypti	Kenya: Ukunda	2017	NCBI	mosqiuto	Kenya
OQ305300	UK121	SegM	Aedes aegypti	Kenya: Ukunda	2017	NCBI	mosqiuto	Kenya
OQ305287	UK121	SegS	Aedes aegypti	Kenya: Ukunda	2017	NCBI	mosqiuto	Kenya
MT913597	To-1	SegL	Aedes aegypti	Brazil	2016	NCBI	mosqiuto	Brazil
MT928172	To-1	SegM	Aedes aegypti	Brazil	2016	NCBI	mosqiuto	Brazil
MT900832	To-1	SegS	Aedes aegypti	Brazil	2016	NCBI	mosqiuto	Brazil
MH310079	CC_A_PCLV	SegL	Aedes aegypti	USA	2015-04-01	NCBI	mosqiuto	USA
MH310080	CC_A_PCLV	SegM	Aedes aegypti	USA	2015-04-01	NCBI	mosqiuto	USA
MH310081	CC_A_PCLV	SegS	Aedes aegypti	USA	2015-04-01	NCBI	mosqiuto	USA
MN866239	19-7168-4	SegL	mosqiuto pool	India: Karnataka State	2019	NCBI	mosqiuto	India
MN866261	19-7168-4	SegM	mosqiuto pool	India: Karnataka State	2019	NCBI	mosqiuto	India
MN866291	19-7168-4	SegS	mosqiuto pool	India: Karnataka State	2019	NCBI	mosqiuto	India
MF614132	Zhanjiang01	SegL	Aedes aegypti	China	2016	NCBI	mosqiuto	China
MF614133	Zhanjiang01	SegM	Aedes aegypti	China	2016	NCBI	mosqiuto	China
MF614134	Zhanjiang01	SegS	Aedes aegypti	China	2016	NCBI	mosqiuto	China
MN866241	19-7282-1	SegL	mosqiuto pool	India: Karnataka State	2019	NCBI	mosqiuto	India
MN866262	19-7282-1	SegM	mosqiuto pool	India: Karnataka State	2019	NCBI	mosqiuto	India
MN866293	19-7282-1	SegS	mosqiuto pool	India: Karnataka State	2019	NCBI	mosqiuto	India
MT498819	BPV1/pool-1	SegL	Culex annulirostris	Australia	2018-04-09	NCBI	mosqiuto	Australia
MT498821	BPV1/pool-1	SegM	Culex annulirostris	Australia	2018-04-09	NCBI	mosqiuto	Australia
MT498820	BPV1/pool-1	SegS	Culex annulirostris	Australia	2018-04-09	NCBI	mosqiuto	Australia
MT361072	18-Kenya-1	SegL	Aedes aegypti	Kenya: Kwale	2018	NCBI	mosqiuto	Kenya
MT361071	18-Kenya-1	SegM	Aedes aegypti	Kenya: Kwale	2018	NCBI	mosqiuto	Kenya
MT361070	18-Kenya-1	SegS	Aedes aegypti	Kenya: Kwale	2018	NCBI	mosqiuto	Kenya
MN053751	PB-AAM-5	SegL	Aedes aegypti	Guadeloupe	2017	NCBI	mosqiuto	Guadeloupe
MN053752	PB-AAM-5	SegM	Aedes aegypti	Guadeloupe	2017	NCBI	mosqiuto	Guadeloupe
MN053753	PB-AAM-5	SegS	Aedes aegypti	Guadeloupe	2017	NCBI	mosqiuto	Guadeloupe
MN866238	19-7168-3	SegL	mosqiuto pool	India: Karnataka State	2019	NCBI	mosqiuto	India
MN866257	19-7168-3	SegM	mosqiuto pool	India: Karnataka State	2019	NCBI	mosqiuto	India
MN866290	19-7168-3	SegS	mosqiuto pool	India: Karnataka State	2019	NCBI	mosqiuto	India
MN866230	19-6945-1	SegL	mosqiuto pool	India: Karnataka State	2019	NCBI	mosqiuto	India
MN866263	19-6945-1	SegM	mosqiuto pool	India: Karnataka State	2019	NCBI	mosqiuto	India
MN866281	19-6945-1	SegS	mosqiuto pool	India: Karnataka State	2019	NCBI	mosqiuto	India
MN866240	19-7168-5	SegL	mosqiuto pool	India: Karnataka State	2019	NCBI	mosqiuto	India
MN866267	19-7168-5	SegM	mosqiuto pool	India: Karnataka State	2019	NCBI	mosqiuto	India
MN866292	19-7168-5	SegS	mosqiuto pool	India: Karnataka State	2019	NCBI	mosqiuto	India
MN053757	Ab-AAF-1-5	SegL	Aedes aegypti	Guadeloupe	2017	NCBI	mosqiuto	Guadeloupe
MN053758	Ab-AAF-1-5	SegM	Aedes aegypti	Guadeloupe	2017	NCBI	mosqiuto	Guadeloupe
MN053759	Ab-AAF-1-5	SegS	Aedes aegypti	Guadeloupe	2017	NCBI	mosqiuto	Guadeloupe
OR270144	KLF_PCLV_21	SegL	Aedes aegypti	Kenya: Kilifi	2021	NCBI	mosqiuto	Kenya
OR270145	KLF_PCLV_21	SegM	Aedes aegypti	Kenya: Kilifi	2021	NCBI	mosqiuto	Kenya
OR270146	KLF_PCLV_21	SegS	Aedes aegypti	Kenya: Kilifi	2021	NCBI	mosqiuto	Kenya
MN053766	PB-AAF-1-3	SegL	Aedes aegypti	Guadeloupe	2017	NCBI	mosqiuto	Guadeloupe
MN053767	PB-AAF-1-3	SegM	Aedes aegypti	Guadeloupe	2017	NCBI	mosqiuto	Guadeloupe
MN053768	PB-AAF-1-3	SegS	Aedes aegypti	Guadeloupe	2017	NCBI	mosqiuto	Guadeloupe
MN053778	Ab-AAF	SegL	Aedes aegypti	Guadeloupe	2016	NCBI	mosqiuto	Guadeloupe
MN053779	Ab-AAF	SegM	Aedes aegypti	Guadeloupe	2016	NCBI	mosqiuto	Guadeloupe
MN053780	Ab-AAF	SegS	Aedes aegypti	Guadeloupe	2016	NCBI	mosqiuto	Guadeloupe
MN053772	PB-AAF-1-5	SegL	Aedes aegypti	Guadeloupe	2017	NCBI	mosqiuto	Guadeloupe
MN053773	PB-AAF-1-5	SegM	Aedes aegypti	Guadeloupe	2017	NCBI	mosqiuto	Guadeloupe
MN053774	PB-AAF-1-5	SegS	Aedes aegypti	Guadeloupe	2017	NCBI	mosqiuto	Guadeloupe
MN866233	19-7352-4	SegL	mosqiuto pool	India: Karnataka State	2019	NCBI	mosqiuto	India
MN866258	19-7352-4	SegM	mosqiuto pool	India: Karnataka State	2019	NCBI	mosqiuto	India
MN866285	19-7352-4	SegS	mosqiuto pool	India: Karnataka State	2019	NCBI	mosqiuto	India
OQ305308	KS31	SegL	Aedes aegypti	Kenya: Kisauni	2017	NCBI	mosqiuto	Kenya
OQ305297	KS31	SegM	Aedes aegypti	Kenya: Kisauni	2017	NCBI	mosqiuto	Kenya
OQ305284	KS31	SegS	Aedes aegypti	Kenya: Kisauni	2017	NCBI	mosqiuto	Kenya
NC_038262	Rio	SegL	Aedes aegypti	Brazil	2012	NCBI	mosqiuto	Brazil
NC_038261	Rio	SegM	Aedes aegypti	Brazil	2012	NCBI	mosqiuto	Brazil
NC_038263	Rio	SegS	Aedes aegypti	Brazil	2012	NCBI	mosqiuto	Brazil
MN053763	Ab-AAM-1-5	SegL	Aedes aegypti	Guadeloupe	2017	NCBI	mosqiuto	Guadeloupe
MN053764	Ab-AAM-1-5	SegM	Aedes aegypti	Guadeloupe	2017	NCBI	mosqiuto	Guadeloupe
MN053765	Ab-AAM-1-5	SegS	Aedes aegypti	Guadeloupe	2017	NCBI	mosqiuto	Guadeloupe
NC_032276	SCM245062	SegL	Diptera	China	2013	NCBI	fly	China
NC_032277	SCM245062	SegM	Diptera	China	2013	NCBI	fly	China
NC_032281	SCM245062	SegS	Diptera	China	2013	NCBI	fly	China
OQ305304	BAM19	SegL	Aedes aegypti	Kenya: Bamburi	2017	NCBI	mosqiuto	Kenya
OQ305290	BAM19	SegM	Aedes aegypti	Kenya: Bamburi	2017	NCBI	mosqiuto	Kenya
OQ305278	BAM19	SegS	Aedes aegypti	Kenya: Bamburi	2017	NCBI	mosqiuto	Kenya
NC_078358	PCPV1/pool-10	SegL	Culex annulirostris	Australia	2018-03-26	NCBI	mosqiuto	Australia
NC_078359	PCPV1/pool-10	SegM	Culex annulirostris	Australia	2018-03-26	NCBI	mosqiuto	Australia
NC_078360	PCPV1/pool-10	SegS	Culex annulirostris	Australia	2018-03-26	NCBI	mosqiuto	Australia
OQ305307	KS11	SegL	Aedes aegypti	Kenya: Kisauni	2017	NCBI	mosqiuto	Kenya
OQ305296	KS11	SegM	Aedes aegypti	Kenya: Kisauni	2017	NCBI	mosqiuto	Kenya
OQ305283	KS11	SegS	Aedes aegypti	Kenya: Kisauni	2017	NCBI	mosqiuto	Kenya
NC_038257	TS6347	SegL	Culex sp.	Australia	2003-03-01	NCBI	mosqiuto	Australia
NC_038258	TS6347	SegM	Culex sp.	Australia	2003-03-01	NCBI	mosqiuto	Australia
NC_038259	TS6347	SegS	Culex sp.	Australia	2003-03-01	NCBI	mosqiuto	Australia
PP711276	BTMP2_PCLV	SegL	Aedes aegypti	Viet Nam: Binh Thuan Province	2022	NCBI	mosqiuto	Viet Nam
PP711279	BTMP2_PCLV	SegM	Aedes aegypti	Viet Nam: Binh Thuan Province	2022	NCBI	mosqiuto	Viet Nam
PP711286	BTMP2_PCLV	SegS	Aedes aegypti	Viet Nam: Binh Thuan Province	2022	NCBI	mosqiuto	Viet Nam
MN866225	19-5119-1	SegL	female mosquito pool	India: Karnataka State	2019	NCBI	mosqiuto	India
MN866250	19-5119-1	SegM	female mosquito pool	India: Karnataka State	2019	NCBI	mosqiuto	India
MN866275	19-5119-1	SegS	female mosquito pool	India: Karnataka State	2019	NCBI	mosqiuto	India
PP711278	BTMP4_PCLV	SegL	Aedes aegypti	Viet Nam: Binh Thuan Province	2022	NCBI	mosqiuto	Viet Nam
PP711281	BTMP4_PCLV	SegM	Aedes aegypti	Viet Nam: Binh Thuan Province	2022	NCBI	mosqiuto	Viet Nam
PP711283	BTMP4_PCLV	SegS	Aedes aegypti	Viet Nam: Binh Thuan Province	2022	NCBI	mosqiuto	Viet Nam
MN866226	19-5119-2	SegL	male mosquito pool	India: Karnataka State	2019	NCBI	mosqiuto	India
MN866251	19-5119-2	SegM	male mosquito pool	India: Karnataka State	2019	NCBI	mosqiuto	India
MN866276	19-5119-2	SegS	male mosquito pool	India: Karnataka State	2019	NCBI	mosqiuto	India
MN692603	C302F/2016/BR	SegL	Aedes aegypti	Brazil: Aracaju-SE	2016-02-20	NCBI	mosqiuto	Brazil
MN692604	C302F/2016/BR	SegM	Aedes aegypti	Brazil: Aracaju-SE	2016-02-20	NCBI	mosqiuto	Brazil
MN692605	C302F/2016/BR	SegS	Aedes aegypti	Brazil: Aracaju-SE	2016-02-20	NCBI	mosqiuto	Brazil
MN866243	19-5890-1	SegL	Aedes aegypti	India: Karnataka State	2019	NCBI	mosqiuto	India
MN866252	19-5890-1	SegM	Aedes aegypti	India: Karnataka State	2019	NCBI	mosqiuto	India
MN866277	19-5890-1	SegS	Aedes aegypti	India: Karnataka State	2019	NCBI	mosqiuto	India
OQ305303	KLF31	SegL	Aedes aegypti	Kenya: Kilifi	2017	NCBI	mosqiuto	Kenya
OQ305293	KLF31	SegM	Aedes aegypti	Kenya: Kilifi	2017	NCBI	mosqiuto	Kenya
OQ305280	KLF31	SegS	Aedes aegypti	Kenya: Kilifi	2017	NCBI	mosqiuto	Kenya
OQ305314	MLD73	SegL	Aedes aegypti	Kenya: Malindi	2017	NCBI	mosqiuto	Kenya
OQ305299	MLD73	SegM	Aedes aegypti	Kenya: Malindi	2017	NCBI	mosqiuto	Kenya
OQ305286	MLD73	SegS	Aedes aegypti	Kenya: Malindi	2017	NCBI	mosqiuto	Kenya
5M_rep4---C113	Culex/Masinga5M4/2023/Phasivirus	SegL	Culex spp	Masinga	2023	Assemble	mosqiuto	Kenya
5M_rep4---C114	Culex/Masinga5M4/2023/Phasivirus	SegM	Culex spp	Masinga	2023	Assemble	mosqiuto	Kenya
5M_rep4---C115	Culex/Masinga5M4/2023/Phasivirus	SegS	Culex spp	Masinga	2023	Assemble	mosqiuto	Kenya
5M_rep3---C113	Culex/Masinga5M3/2023/Phasivirus	SegL	Culex spp	Masinga	2023	Assemble	mosqiuto	Kenya
5M_rep3---C114	Culex/Masinga5M3/2023/Phasivirus	SegM	Culex spp	Masinga	2023	Assemble	mosqiuto	Kenya
5M_rep3---C115	Culex/Masinga5M3/2023/Phasivirus	SegS	Culex spp	Masinga	2023	Assemble	mosqiuto	Kenya
5M_rep2---C113	Culex/Masinga5M2/2023/Phasivirus	SegL	Culex spp	Masinga	2023	Assemble	mosqiuto	Kenya
5M_rep2---C114	Culex/Masinga5M2/2023/Phasivirus	SegM	Culex spp	Masinga	2023	Assemble	mosqiuto	Kenya
5M_rep2---C115	Culex/Masinga5M2/2023/Phasivirus	SegS	Culex spp	Masinga	2023	Assemble	mosqiuto	Kenya
5M_rep1---C113	Culex/Masinga5M1/2023/Phasivirus	SegL	Culex spp	Masinga	2023	Assemble	mosqiuto	Kenya
5M_rep1---C114	Culex/Masinga5M1/2023/Phasivirus	SegM	Culex spp	Masinga	2023	Assemble	mosqiuto	Kenya
5M_rep1---C115	Culex/Masinga5M1/2023/Phasivirus	SegS	Culex spp	Masinga	2023	Assemble	mosqiuto	Kenya

## Sheet: Quaranjavirus
Table S2. Comprehensive abundance table of all microbial taxa identified in Kenyan mosquitoes
Quaranjavirus
AccID	Strain	Segment	host	geo_loc_name	collection_date	Source
MW434409	CMS001_043_ALCO	Seg1	Culex tarsalis	USA: Alameda County, California	2017-08-25	NCBI
MW434427	CMS001_043_ALCO	Seg2	Culex tarsalis	USA: Alameda County, California	2017-08-25	NCBI
MW434401	CMS001_043_ALCO	Seg3	Culex tarsalis	USA: Alameda County, California	2017-08-25	NCBI
MW434393	CMS001_043_ALCO	Seg4	Culex tarsalis	USA: Alameda County, California	2017-08-25	NCBI
MW434436	CMS001_043_ALCO	Seg5	Culex tarsalis	USA: Alameda County, California	2017-08-25	NCBI
MW434456	CMS001_043_ALCO	Seg6	Culex tarsalis	USA: Alameda County, California	2017-08-25	NCBI
MW434468	CMS001_043_ALCO	Seg7	Culex tarsalis	USA: Alameda County, California	2017-08-25	NCBI
MW434479	CMS001_043_ALCO	Seg8	Culex tarsalis	USA: Alameda County, California	2017-08-25	NCBI
MW434410	CMS001_032_ALCO	Seg1	Culex tarsalis	USA: Alameda County, California	2017-09-12	NCBI
MW434424	CMS001_032_ALCO	Seg2	Culex tarsalis	USA: Alameda County, California	2017-09-12	NCBI
MW434403	CMS001_032_ALCO	Seg3	Culex tarsalis	USA: Alameda County, California	2017-09-12	NCBI
MW434392	CMS001_032_ALCO	Seg4	Culex tarsalis	USA: Alameda County, California	2017-09-12	NCBI
MW434434	CMS001_032_ALCO	Seg5	Culex tarsalis	USA: Alameda County, California	2017-09-12	NCBI
MW434448	CMS001_032_ALCO	Seg6	Culex tarsalis	USA: Alameda County, California	2017-09-12	NCBI
MW434470	CMS001_032_ALCO	Seg7	Culex tarsalis	USA: Alameda County, California	2017-09-12	NCBI
MW434478	CMS001_032_ALCO	Seg8	Culex tarsalis	USA: Alameda County, California	2017-09-12	NCBI
MW434416	CMS001_028_ALCO	Seg1	Culex tarsalis	USA: Alameda County, California	2017-09-12	NCBI
MW434429	CMS001_028_ALCO	Seg2	Culex tarsalis	USA: Alameda County, California	2017-09-12	NCBI
MW434400	CMS001_028_ALCO	Seg3	Culex tarsalis	USA: Alameda County, California	2017-09-12	NCBI
MW434383	CMS001_028_ALCO	Seg4	Culex tarsalis	USA: Alameda County, California	2017-09-12	NCBI
MW434441	CMS001_028_ALCO	Seg5	Culex tarsalis	USA: Alameda County, California	2017-09-12	NCBI
MW434453	CMS001_028_ALCO	Seg6	Culex tarsalis	USA: Alameda County, California	2017-09-12	NCBI
MW434461	CMS001_028_ALCO	Seg7	Culex tarsalis	USA: Alameda County, California	2017-09-12	NCBI
MW434477	CMS001_028_ALCO	Seg8	Culex tarsalis	USA: Alameda County, California	2017-09-12	NCBI
MW434420	CMS001_002_ALCO	Seg1	Culex tarsalis	USA: Alameda County, California	2017-09-21	NCBI
MW434421	CMS001_002_ALCO	Seg2	Culex tarsalis	USA: Alameda County, California	2017-09-21	NCBI
MW434404	CMS001_002_ALCO	Seg3	Culex tarsalis	USA: Alameda County, California	2017-09-21	NCBI
MW434389	CMS001_002_ALCO	Seg4	Culex tarsalis	USA: Alameda County, California	2017-09-21	NCBI
MW434438	CMS001_002_ALCO	Seg5	Culex tarsalis	USA: Alameda County, California	2017-09-21	NCBI
MW434458	CMS001_002_ALCO	Seg6	Culex tarsalis	USA: Alameda County, California	2017-09-21	NCBI
MW434471	CMS001_002_ALCO	Seg7	Culex tarsalis	USA: Alameda County, California	2017-09-21	NCBI
MW434480	CMS001_002_ALCO	Seg8	Culex tarsalis	USA: Alameda County, California	2017-09-21	NCBI
MW434413	CMS001_034_ALCO	Seg1	Culex tarsalis	USA: Alameda County, California	2017-09-11	NCBI
MW434426	CMS001_034_ALCO	Seg2	Culex tarsalis	USA: Alameda County, California	2017-09-11	NCBI
MW434407	CMS001_034_ALCO	Seg3	Culex tarsalis	USA: Alameda County, California	2017-09-11	NCBI
MW434394	CMS001_034_ALCO	Seg4	Culex tarsalis	USA: Alameda County, California	2017-09-11	NCBI
MW434437	CMS001_034_ALCO	Seg5	Culex tarsalis	USA: Alameda County, California	2017-09-11	NCBI
MW434449	CMS001_034_ALCO	Seg6	Culex tarsalis	USA: Alameda County, California	2017-09-11	NCBI
MW434472	CMS001_034_ALCO	Seg7	Culex tarsalis	USA: Alameda County, California	2017-09-11	NCBI
MW434482	CMS001_034_ALCO	Seg8	Culex tarsalis	USA: Alameda County, California	2017-09-11	NCBI
MW434248	CMS002_017c_SAND	Seg1	Aedes aegypti	USA: San Diego County, California	2017-11-28	NCBI
MW434253	CMS002_017c_SAND	Seg2	Aedes aegypti	USA: San Diego County, California	2017-11-28	NCBI
MW434239	CMS002_017c_SAND	Seg3	Aedes aegypti	USA: San Diego County, California	2017-11-28	NCBI
MW434238	CMS002_017c_SAND	Seg4	Aedes aegypti	USA: San Diego County, California	2017-11-28	NCBI
MW434254	CMS002_017c_SAND	Seg5	Aedes aegypti	USA: San Diego County, California	2017-11-28	NCBI
MW434263	CMS002_017c_SAND	Seg6	Aedes aegypti	USA: San Diego County, California	2017-11-28	NCBI
MW434267	CMS002_017c_SAND	Seg7	Aedes aegypti	USA: San Diego County, California	2017-11-28	NCBI
MW434272	CMS002_017c_SAND	Seg8	Aedes aegypti	USA: San Diego County, California	2017-11-28	NCBI
MW434419	CMS002_029c_WVAL	Seg1	Culex tarsalis	USA: West Valley, California	2017-11-15	NCBI
MW434433	CMS002_029c_WVAL	Seg2	Culex tarsalis	USA: West Valley, California	2017-11-15	NCBI
MW434402	CMS002_029c_WVAL	Seg3	Culex tarsalis	USA: West Valley, California	2017-11-15	NCBI
MW434390	CMS002_029c_WVAL	Seg4	Culex tarsalis	USA: West Valley, California	2017-11-15	NCBI
MW434442	CMS002_029c_WVAL	Seg5	Culex tarsalis	USA: West Valley, California	2017-11-15	NCBI
MW434450	CMS002_029c_WVAL	Seg6	Culex tarsalis	USA: West Valley, California	2017-11-15	NCBI
MW434460	CMS002_029c_WVAL	Seg7	Culex tarsalis	USA: West Valley, California	2017-11-15	NCBI
MW434475	CMS002_029c_WVAL	Seg8	Culex tarsalis	USA: West Valley, California	2017-11-15	NCBI
MW434414	CMS002_029d_WVAL	Seg1	Culex tarsalis	USA: West Valley, California	2017-11-15	NCBI
MW434425	CMS002_029d_WVAL	Seg2	Culex tarsalis	USA: West Valley, California	2017-11-15	NCBI
MW434396	CMS002_029d_WVAL	Seg3	Culex tarsalis	USA: West Valley, California	2017-11-15	NCBI
MW434386	CMS002_029d_WVAL	Seg4	Culex tarsalis	USA: West Valley, California	2017-11-15	NCBI
MW434435	CMS002_029d_WVAL	Seg5	Culex tarsalis	USA: West Valley, California	2017-11-15	NCBI
MW434451	CMS002_029d_WVAL	Seg6	Culex tarsalis	USA: West Valley, California	2017-11-15	NCBI
MW434463	CMS002_029d_WVAL	Seg7	Culex tarsalis	USA: West Valley, California	2017-11-15	NCBI
MW434473	CMS002_029d_WVAL	Seg8	Culex tarsalis	USA: West Valley, California	2017-11-15	NCBI
MW434412	CMS001_039_ALCO	Seg1	Culex tarsalis	USA: Alameda County, California	2017-08-24	NCBI
MW434430	CMS001_039_ALCO	Seg2	Culex tarsalis	USA: Alameda County, California	2017-08-24	NCBI
MW434406	CMS001_039_ALCO	Seg3	Culex tarsalis	USA: Alameda County, California	2017-08-24	NCBI
MW434391	CMS001_039_ALCO	Seg4	Culex tarsalis	USA: Alameda County, California	2017-08-24	NCBI
MW434439	CMS001_039_ALCO	Seg5	Culex tarsalis	USA: Alameda County, California	2017-08-24	NCBI
MW434455	CMS001_039_ALCO	Seg6	Culex tarsalis	USA: Alameda County, California	2017-08-24	NCBI
MW434464	CMS001_039_ALCO	Seg7	Culex tarsalis	USA: Alameda County, California	2017-08-24	NCBI
MW434483	CMS001_039_ALCO	Seg8	Culex tarsalis	USA: Alameda County, California	2017-08-24	NCBI
MW434408	CMS001_038_ALCO	Seg1	Culex tarsalis	USA: Alameda County, California	2017-08-24	NCBI
MW434428	CMS001_038_ALCO	Seg2	Culex tarsalis	USA: Alameda County, California	2017-08-24	NCBI
MW434405	CMS001_038_ALCO	Seg3	Culex tarsalis	USA: Alameda County, California	2017-08-24	NCBI
MW434384	CMS001_038_ALCO	Seg4	Culex tarsalis	USA: Alameda County, California	2017-08-24	NCBI
MW434440	CMS001_038_ALCO	Seg5	Culex tarsalis	USA: Alameda County, California	2017-08-24	NCBI
MW434452	CMS001_038_ALCO	Seg6	Culex tarsalis	USA: Alameda County, California	2017-08-24	NCBI
MW434469	CMS001_038_ALCO	Seg7	Culex tarsalis	USA: Alameda County, California	2017-08-24	NCBI
MW434485	CMS001_038_ALCO	Seg8	Culex tarsalis	USA: Alameda County, California	2017-08-24	NCBI
MW434418	CMS001_036_ALCO	Seg1	Culex tarsalis	USA: Alameda County, California	2017-09-11	NCBI
MW434431	CMS001_036_ALCO	Seg2	Culex tarsalis	USA: Alameda County, California	2017-09-11	NCBI
MW434395	CMS001_036_ALCO	Seg3	Culex tarsalis	USA: Alameda County, California	2017-09-11	NCBI
MW434388	CMS001_036_ALCO	Seg4	Culex tarsalis	USA: Alameda County, California	2017-09-11	NCBI
MW434444	CMS001_036_ALCO	Seg5	Culex tarsalis	USA: Alameda County, California	2017-09-11	NCBI
MW434459	CMS001_036_ALCO	Seg6	Culex tarsalis	USA: Alameda County, California	2017-09-11	NCBI
MW434465	CMS001_036_ALCO	Seg7	Culex tarsalis	USA: Alameda County, California	2017-09-11	NCBI
MW434474	CMS001_036_ALCO	Seg8	Culex tarsalis	USA: Alameda County, California	2017-09-11	NCBI
NC_025795	10-280-G	Seg1	Somateria mollissima	USA: Massachusetts	2010	NCBI
NC_025796	10-280-G	Seg2	Somateria mollissima	USA: Massachusetts	2010	NCBI
NC_025797	10-280-G	Seg3	Somateria mollissima	USA: Massachusetts	2010	NCBI
NC_025793	10-280-G	Seg4	Somateria mollissima	USA: Massachusetts	2010	NCBI
NC_025798	10-280-G	Seg5	Somateria mollissima	USA: Massachusetts	2010	NCBI
NC_025799	10-280-G	Seg6	Somateria mollissima	USA: Massachusetts	2010	NCBI
NC_025794	10-280-G	Seg7	Somateria mollissima	USA: Massachusetts	2010	NCBI
MW434417	CMS002_029e_WVAL	Seg1	Culex tarsalis	USA: West Valley, California	2017-11-15	NCBI
MW434422	CMS002_029e_WVAL	Seg2	Culex tarsalis	USA: West Valley, California	2017-11-15	NCBI
MW434382	CMS002_029e_WVAL	Seg4	Culex tarsalis	USA: West Valley, California	2017-11-15	NCBI
MW434445	CMS002_029e_WVAL	Seg5	Culex tarsalis	USA: West Valley, California	2017-11-15	NCBI
MW434457	CMS002_029e_WVAL	Seg6	Culex tarsalis	USA: West Valley, California	2017-11-15	NCBI
MW434467	CMS002_029e_WVAL	Seg7	Culex tarsalis	USA: West Valley, California	2017-11-15	NCBI
MW434484	CMS002_029e_WVAL	Seg8	Culex tarsalis	USA: West Valley, California	2017-11-15	NCBI
MW434411	CMS001_042_ALCO	Seg1	Culex tarsalis	USA: Alameda County, California	2017-08-25	NCBI
MW434423	CMS001_042_ALCO	Seg2	Culex tarsalis	USA: Alameda County, California	2017-08-25	NCBI
MW434387	CMS001_042_ALCO	Seg4	Culex tarsalis	USA: Alameda County, California	2017-08-25	NCBI
MW434446	CMS001_042_ALCO	Seg5	Culex tarsalis	USA: Alameda County, California	2017-08-25	NCBI
MW434447	CMS001_042_ALCO	Seg6	Culex tarsalis	USA: Alameda County, California	2017-08-25	NCBI
MW434462	CMS001_042_ALCO	Seg7	Culex tarsalis	USA: Alameda County, California	2017-08-25	NCBI
MW434476	CMS001_042_ALCO	Seg8	Culex tarsalis	USA: Alameda County, California	2017-08-25	NCBI
MW434245	CMS002_017b_SAND	Seg1	Aedes aegypti	USA: San Diego County, California	2017-11-28	NCBI
MW434251	CMS002_017b_SAND	Seg2	Aedes aegypti	USA: San Diego County, California	2017-11-28	NCBI
MW434242	CMS002_017b_SAND	Seg3	Aedes aegypti	USA: San Diego County, California	2017-11-28	NCBI
MW434256	CMS002_017b_SAND	Seg5	Aedes aegypti	USA: San Diego County, California	2017-11-28	NCBI
MW434259	CMS002_017b_SAND	Seg6	Aedes aegypti	USA: San Diego County, California	2017-11-28	NCBI
MW434265	CMS002_017b_SAND	Seg7	Aedes aegypti	USA: San Diego County, California	2017-11-28	NCBI
MW434271	CMS002_017b_SAND	Seg8	Aedes aegypti	USA: San Diego County, California	2017-11-28	NCBI
MW434244	CMS002_017a_SAND	Seg1	Aedes aegypti	USA: San Diego County, California	2017-11-28	NCBI
MW434249	CMS002_017a_SAND	Seg2	Aedes aegypti	USA: San Diego County, California	2017-11-28	NCBI
MW434241	CMS002_017a_SAND	Seg3	Aedes aegypti	USA: San Diego County, California	2017-11-28	NCBI
MW434255	CMS002_017a_SAND	Seg5	Aedes aegypti	USA: San Diego County, California	2017-11-28	NCBI
MW434261	CMS002_017a_SAND	Seg6	Aedes aegypti	USA: San Diego County, California	2017-11-28	NCBI
MW434264	CMS002_017a_SAND	Seg7	Aedes aegypti	USA: San Diego County, California	2017-11-28	NCBI
MW434269	CMS002_017a_SAND	Seg8	Aedes aegypti	USA: San Diego County, California	2017-11-28	NCBI
NC_078731	SAARB-24-Jan-1995	Seg1	Philander opossum	Brazil	1969-09-01	NCBI
NC_078730	SAARB-24-Jan-1995	Seg2	Philander opossum	Brazil	1969-09-01	NCBI
NC_078733	SAARB-24-Jan-1995	Seg3	Philander opossum	Brazil	1969-09-01	NCBI
NC_078728	SAARB-24-Jan-1995	Seg4	Philander opossum	Brazil	1969-09-01	NCBI
NC_078729	SAARB-24-Jan-1995	Seg5	Philander opossum	Brazil	1969-09-01	NCBI
NC_078734	SAARB-24-Jan-1995	Seg6	Philander opossum	Brazil	1969-09-01	NCBI
NC_078732	SAARB-24-Jan-1995	Seg7	Philander opossum	Brazil	1969-09-01	NCBI
MW434415	CMS002_056a_PLCR	Seg1	Culex tarsalis	USA: Placer Valley, California	2017-11-28	NCBI
MW434432	CMS002_056a_PLCR	Seg2	Culex tarsalis	USA: Placer Valley, California	2017-11-28	NCBI
MW434385	CMS002_056a_PLCR	Seg4	Culex tarsalis	USA: Placer Valley, California	2017-11-28	NCBI
MW434443	CMS002_056a_PLCR	Seg5	Culex tarsalis	USA: Placer Valley, California	2017-11-28	NCBI
MW434454	CMS002_056a_PLCR	Seg6	Culex tarsalis	USA: Placer Valley, California	2017-11-28	NCBI
MW434466	CMS002_056a_PLCR	Seg7	Culex tarsalis	USA: Placer Valley, California	2017-11-28	NCBI
MW434481	CMS002_056a_PLCR	Seg8	Culex tarsalis	USA: Placer Valley, California	2017-11-28	NCBI
NC_052925	LBJ	Seg1	Ornithodoros capensis	New Zealand	1972	NCBI
NC_052931	LBJ	Seg2	Ornithodoros capensis	New Zealand	1972	NCBI
NC_052926	LBJ	Seg3	Ornithodoros capensis	New Zealand	1972	NCBI
NC_052927	LBJ	Seg4	Ornithodoros capensis	New Zealand	1972	NCBI
NC_052928	LBJ	Seg5	Ornithodoros capensis	New Zealand	1972	NCBI
NC_052929	LBJ	Seg6	Ornithodoros capensis	New Zealand	1972	NCBI
NC_052930	LBJ	Seg7	Ornithodoros capensis	New Zealand	1972	NCBI
MW434246	CMS002_017e_SAND	Seg1	Aedes aegypti	USA: San Diego County, California	2017-11-28	NCBI
MW434250	CMS002_017e_SAND	Seg2	Aedes aegypti	USA: San Diego County, California	2017-11-28	NCBI
MW434240	CMS002_017e_SAND	Seg3	Aedes aegypti	USA: San Diego County, California	2017-11-28	NCBI
MW434258	CMS002_017e_SAND	Seg5	Aedes aegypti	USA: San Diego County, California	2017-11-28	NCBI
MW434260	CMS002_017e_SAND	Seg6	Aedes aegypti	USA: San Diego County, California	2017-11-28	NCBI
MW434266	CMS002_017e_SAND	Seg7	Aedes aegypti	USA: San Diego County, California	2017-11-28	NCBI
MW434270	CMS002_017e_SAND	Seg8	Aedes aegypti	USA: San Diego County, California	2017-11-28	NCBI
NC_052680	Ib An 38918	Seg1	Ploceus vitellinus	Nigeria	1969	NCBI
NC_052682	Ib An 38918	Seg2	Ploceus vitellinus	Nigeria	1969	NCBI
NC_052681	Ib An 38918	Seg3	Ploceus vitellinus	Nigeria	1969	NCBI
NC_052683	Ib An 38918	Seg4	Ploceus vitellinus	Nigeria	1969	NCBI
NC_052684	Ib An 38918	Seg5	Ploceus vitellinus	Nigeria	1969	NCBI
NC_052686	Ib An 38918	Seg6	Ploceus vitellinus	Nigeria	1969	NCBI
NC_052685	Ib An 38918	Seg7	Ploceus vitellinus	Nigeria	1969	NCBI
MW434247	CMS002_018b_SAND	Seg1	Aedes aegypti	USA: San Diego County, California	2018-11-28	NCBI
MW434252	CMS002_018b_SAND	Seg2	Aedes aegypti	USA: San Diego County, California	2018-11-28	NCBI
MW434243	CMS002_018b_SAND	Seg3	Aedes aegypti	USA: San Diego County, California	2018-11-28	NCBI
MW434257	CMS002_018b_SAND	Seg5	Aedes aegypti	USA: San Diego County, California	2018-11-28	NCBI
MW434262	CMS002_018b_SAND	Seg6	Aedes aegypti	USA: San Diego County, California	2018-11-28	NCBI
MW434268	CMS002_018b_SAND	Seg7	Aedes aegypti	USA: San Diego County, California	2018-11-28	NCBI
MW434273	CMS002_018b_SAND	Seg8	Aedes aegypti	USA: San Diego County, California	2018-11-28	NCBI
MF176334	mosWSB62413	Seg1	Culex quinquefasciatus	Australia: South Guildford	2015-08-19	NCBI
MF176335	mosWSB62413	Seg2	Culex quinquefasciatus	Australia: South Guildford	2015-08-19	NCBI
MF176336	mosWSB62413	Seg3	Culex quinquefasciatus	Australia: South Guildford	2015-08-19	NCBI
MF176337	mosWSB62413	Seg4	Culex quinquefasciatus	Australia: South Guildford	2015-08-19	NCBI
MF176338	mosWSB62413	Seg5	Culex quinquefasciatus	Australia: South Guildford	2015-08-19	NCBI
MF176339	mosWSB62413	Seg6	Culex quinquefasciatus	Australia: South Guildford	2015-08-19	NCBI
PP066208	mosComB	Seg1	Culex quinquefasciatus	Australia: Perth	2018	NCBI
PP066209	mosComB	Seg2	Culex quinquefasciatus	Australia: Perth	2018	NCBI
PP066210	mosComB	Seg3	Culex quinquefasciatus	Australia: Perth	2018	NCBI
PP066211	mosComB	Seg4	Culex quinquefasciatus	Australia: Perth	2018	NCBI
PP066212	mosComB	Seg5	Culex quinquefasciatus	Australia: Perth	2018	NCBI
PP066213	mosComB	Seg6	Culex quinquefasciatus	Australia: Perth	2018	NCBI
NC_038817	EG T 377	Seg1	Argas reflexus	Afghanistan	1968-09-01	NCBI
NC_038821	EG T 377	Seg2	Argas reflexus	Afghanistan	1968-09-01	NCBI
NC_038818	EG T 377	Seg3	Argas reflexus	Afghanistan	1968-09-01	NCBI
NC_038819	EG T 377	Seg4	Argas reflexus	Afghanistan	1968-09-01	NCBI
NC_038820	EG T 377	Seg5	Argas reflexus	Afghanistan	1968-09-01	NCBI
NC_038822	EG T 377	Seg6	Argas reflexus	Afghanistan	1968-09-01	NCBI
MG770335	83939-2	Seg1	tick	India: Karnataka	1989	NCBI
MG770333	83939-2	Seg2	tick	India: Karnataka	1989	NCBI
MG770331	83939-2	Seg3	tick	India: Karnataka	1989	NCBI
MG770334	83939-2	Seg4	tick	India: Karnataka	1989	NCBI
MG770332	83939-2	Seg5	tick	India: Karnataka	1989	NCBI
MG770336	83939-2	Seg6	tick	India: Karnataka	1989	NCBI
MF176319	mos191X19029	Seg1	Culex australicus	Australia: Siesta Park	2015-09-15	NCBI
MF176320	mos191X19029	Seg2	Culex australicus	Australia: Siesta Park	2015-09-15	NCBI
MF176321	mos191X19029	Seg3	Culex australicus	Australia: Siesta Park	2015-09-15	NCBI
MF176322	mos191X19029	Seg4	Culex australicus	Australia: Siesta Park	2015-09-15	NCBI
MF176323	mos191X19029	Seg5	Culex australicus	Australia: Siesta Park	2015-09-15	NCBI
MF176324	mos191X19029	Seg6	Culex australicus	Australia: Siesta Park	2015-09-15	NCBI
MF176359	mosWSgb78233	Seg1	Culex globocoxitus	Australia: South Guildford	2015-08-19	NCBI
MF176360	mosWSgb78233	Seg2	Culex globocoxitus	Australia: South Guildford	2015-08-19	NCBI
MF176361	mosWSgb78233	Seg3	Culex globocoxitus	Australia: South Guildford	2015-08-19	NCBI
MF176362	mosWSgb78233	Seg4	Culex globocoxitus	Australia: South Guildford	2015-08-19	NCBI
MF176363	mosWSgb78233	Seg5	Culex globocoxitus	Australia: South Guildford	2015-08-19	NCBI
MF176364	mosWSgb78233	Seg6	Culex globocoxitus	Australia: South Guildford	2015-08-19	NCBI
MF176299	mos191gb22262	Seg1	Culex globocoxitus	Australia: Siesta Park	2015-09-15	NCBI
MF176300	mos191gb22262	Seg2	Culex globocoxitus	Australia: Siesta Park	2015-09-15	NCBI
MF176301	mos191gb22262	Seg3	Culex globocoxitus	Australia: Siesta Park	2015-09-15	NCBI
MF176302	mos191gb22262	Seg4	Culex globocoxitus	Australia: Siesta Park	2015-09-15	NCBI
MF176303	mos191gb22262	Seg5	Culex globocoxitus	Australia: Siesta Park	2015-09-15	NCBI
MF176304	mos191gb22262	Seg6	Culex globocoxitus	Australia: Siesta Park	2015-09-15	NCBI
MF176270	mos172X49967	Seg1	Culex australicus	Australia: Point Douro	2015-09-07	NCBI
MF176271	mos172X49967	Seg2	Culex australicus	Australia: Point Douro	2015-09-07	NCBI
MF176272	mos172X49967	Seg3	Culex australicus	Australia: Point Douro	2015-09-07	NCBI
MF176273	mos172X49967	Seg4	Culex australicus	Australia: Point Douro	2015-09-07	NCBI
MF176274	mos172X49967	Seg5	Culex australicus	Australia: Point Douro	2015-09-07	NCBI
MF176275	mos172X49967	Seg6	Culex australicus	Australia: Point Douro	2015-09-07	NCBI
MF176248	mos172gb65361	Seg1	Culex globocoxitus	Australia: Point Douro	2015-09-07	NCBI
MF176249	mos172gb65361	Seg2	Culex globocoxitus	Australia: Point Douro	2015-09-07	NCBI
MF176250	mos172gb65361	Seg3	Culex globocoxitus	Australia: Point Douro	2015-09-07	NCBI
MF176251	mos172gb65361	Seg4	Culex globocoxitus	Australia: Point Douro	2015-09-07	NCBI
MF176252	mos172gb65361	Seg5	Culex globocoxitus	Australia: Point Douro	2015-09-07	NCBI
MF176253	mos172gb65361	Seg6	Culex globocoxitus	Australia: Point Douro	2015-09-07	NCBI
PP066214	mosNWmo	Seg1	Culex pipiens molestus	Australia: Perth	2018	NCBI
PP066215	mosNWmo	Seg2	Culex pipiens molestus	Australia: Perth	2018	NCBI
PP066216	mosNWmo	Seg3	Culex pipiens molestus	Australia: Perth	2018	NCBI
PP066217	mosNWmo	Seg4	Culex pipiens molestus	Australia: Perth	2018	NCBI
PP066218	mosNWmo	Seg5	Culex pipiens molestus	Australia: Perth	2018	NCBI
PP066219	mosNWmo	Seg6	Culex pipiens molestus	Australia: Perth	2018	NCBI
OM273643	GD-2020	Seg1	tick	China	2020-05-01	NCBI
OM273645	GD-2020	Seg2	tick	China	2020-05-01	NCBI
OM273644	GD-2020	Seg3	tick	China	2020-05-01	NCBI
OM273646	GD-2020	Seg4	tick	China	2020-05-01	NCBI
OM273647	GD-2020	Seg5	tick	China	2020-05-01	NCBI
OM273648	GD-2020	Seg6	tick	China	2020-05-01	NCBI
MF176378	mosWSX22048	Seg1	Culex australicus	Australia: South Guildford	2015-08-19	NCBI
MF176379	mosWSX22048	Seg2	Culex australicus	Australia: South Guildford	2015-08-19	NCBI
MF176380	mosWSX22048	Seg3	Culex australicus	Australia: South Guildford	2015-08-19	NCBI
MF176381	mosWSX22048	Seg4	Culex australicus	Australia: South Guildford	2015-08-19	NCBI
MF176382	mosWSX22048	Seg5	Culex australicus	Australia: South Guildford	2015-08-19	NCBI
MF176383	mosWSX22048	Seg6	Culex australicus	Australia: South Guildford	2015-08-19	NCBI
PP066220	mosNWX	Seg1	Culex australicus	Australia: Perth	2018	NCBI
PP066221	mosNWX	Seg2	Culex australicus	Australia: Perth	2018	NCBI
PP066222	mosNWX	Seg3	Culex australicus	Australia: Perth	2018	NCBI
PP066223	mosNWX	Seg4	Culex australicus	Australia: Perth	2018	NCBI
PP066224	mosNWX	Seg5	Culex australicus	Australia: Perth	2018	NCBI
PP066225	mosNWX	Seg6	Culex australicus	Australia: Perth	2018	NCBI
NC_078644	LEIV 152K	Seg1	Argas arboreus	USSR	1978	NCBI
NC_078641	LEIV 152K	Seg2	Argas arboreus	USSR	1978	NCBI
NC_078645	LEIV 152K	Seg3	Argas arboreus	USSR	1978	NCBI
NC_078646	LEIV 152K	Seg4	Argas arboreus	USSR	1978	NCBI
NC_078640	LEIV 152K	Seg5	Argas arboreus	USSR	1978	NCBI
NC_078643	LEIV 152K	Seg6	Argas arboreus	USSR	1978	NCBI
OK500099	EgAr1095	Seg1	Argas (Persicargas) arboreus	Egypt	1953	NCBI
OK500100	EgAr1095	Seg2	Argas (Persicargas) arboreus	Egypt	1953	NCBI
OK500101	EgAr1095	Seg3	Argas (Persicargas) arboreus	Egypt	1953	NCBI
OK500102	EgAr1095	Seg4	Argas (Persicargas) arboreus	Egypt	1953	NCBI
OK500103	EgAr1095	Seg5	Argas (Persicargas) arboreus	Egypt	1953	NCBI
OK500104	EgAr1095	Seg6	Argas (Persicargas) arboreus	Egypt	1953	NCBI
PP066226	mosONgb	Seg1	Culex globocoxitus	Australia: Perth	2018	NCBI
PP066227	mosONgb	Seg2	Culex globocoxitus	Australia: Perth	2018	NCBI
PP066228	mosONgb	Seg3	Culex globocoxitus	Australia: Perth	2018	NCBI
PP066229	mosONgb	Seg4	Culex globocoxitus	Australia: Perth	2018	NCBI
PP066230	mosONgb	Seg5	Culex globocoxitus	Australia: Perth	2018	NCBI
PP066231	mosONgb	Seg6	Culex globocoxitus	Australia: Perth	2018	NCBI
2K_rep4---C13	Culex/Kikuyu2K4/2023/Quaranjavirus	Seg2	Culex spp	Kikuyu	2023	Assemble
2K_rep4---C26	Culex/Kikuyu2K4/2023/Quaranjavirus	Seg1	Culex spp	Kikuyu	2023	Assemble
2K_rep4---C27	Culex/Kikuyu2K4/2023/Quaranjavirus	Seg3	Culex spp	Kikuyu	2023	Assemble
2K_rep4---C67	Culex/Kikuyu2K4/2023/Quaranjavirus	Seg5	Culex spp	Kikuyu	2023	Assemble
2K_rep4---C136	Culex/Kikuyu2K4/2023/Quaranjavirus	Seg4	Culex spp	Kikuyu	2023	Assemble
2K_rep4---C138	Culex/Kikuyu2K4/2023/Quaranjavirus	Seg6	Culex spp	Kikuyu	2023	Assemble
6-1_rep1---C13	Culex/Museum61/2023/Quaranjavirus	Seg2	Culex spp	Museum	2023	Assemble
6-1_rep1---C26	Culex/Museum61/2023/Quaranjavirus	Seg1	Culex spp	Museum	2023	Assemble
6-1_rep1---C67	Culex/Museum61/2023/Quaranjavirus	Seg5	Culex spp	Museum	2023	Assemble
6-1_rep1---C136	Culex/Museum61/2023/Quaranjavirus	Seg4	Culex spp	Museum	2023	Assemble
6-1_rep1---C138	Culex/Museum61/2023/Quaranjavirus	Seg6	Culex spp	Museum	2023	Assemble
2K_rep3---C13	Culex/Kikuyu2K3/2023/Quaranjavirus	Seg2	Culex spp	Kikuyu	2023	Assemble
2K_rep3---C26	Culex/Kikuyu2K3/2023/Quaranjavirus	Seg1	Culex spp	Kikuyu	2023	Assemble
2K_rep3---C67	Culex/Kikuyu2K3/2023/Quaranjavirus	Seg5	Culex spp	Kikuyu	2023	Assemble
2K_rep3---C136	Culex/Kikuyu2K3/2023/Quaranjavirus	Seg4	Culex spp	Kikuyu	2023	Assemble
2K_rep3---C138	Culex/Kikuyu2K3/2023/Quaranjavirus	Seg6	Culex spp	Kikuyu	2023	Assemble
6-1_rep2---C13	Culex/Museum62/2023/Quaranjavirus	Seg2	Culex spp	Museum	2023	Assemble
6-1_rep2---C26	Culex/Museum62/2023/Quaranjavirus	Seg1	Culex spp	Museum	2023	Assemble
6-1_rep2---C67	Culex/Museum62/2023/Quaranjavirus	Seg5	Culex spp	Museum	2023	Assemble
6-1_rep2---C136	Culex/Museum62/2023/Quaranjavirus	Seg4	Culex spp	Museum	2023	Assemble
6-1_rep2---C138	Culex/Museum62/2023/Quaranjavirus	Seg6	Culex spp	Museum	2023	Assemble
2K_rep2---C13	Culex/Kikuyu2K2/2023/Quaranjavirus	Seg2	Culex spp	Kikuyu	2023	Assemble
2K_rep2---C26	Culex/Kikuyu2K2/2023/Quaranjavirus	Seg1	Culex spp	Kikuyu	2023	Assemble
2K_rep2---C67	Culex/Kikuyu2K2/2023/Quaranjavirus	Seg5	Culex spp	Kikuyu	2023	Assemble
2K_rep2---C136	Culex/Kikuyu2K2/2023/Quaranjavirus	Seg4	Culex spp	Kikuyu	2023	Assemble
2K_rep2---C138	Culex/Kikuyu2K2/2023/Quaranjavirus	Seg6	Culex spp	Kikuyu	2023	Assemble
2K_rep1---C13	Culex/Kikuyu2K1/2023/Quaranjavirus	Seg2	Culex spp	Kikuyu	2023	Assemble
2K_rep1---C26	Culex/Kikuyu2K1/2023/Quaranjavirus	Seg1	Culex spp	Kikuyu	2023	Assemble
2K_rep1---C67	Culex/Kikuyu2K1/2023/Quaranjavirus	Seg5	Culex spp	Kikuyu	2023	Assemble
2K_rep1---C136	Culex/Kikuyu2K1/2023/Quaranjavirus	Seg4	Culex spp	Kikuyu	2023	Assemble
2K_rep1---C138	Culex/Kikuyu2K1/2023/Quaranjavirus	Seg6	Culex spp	Kikuyu	2023	Assemble
